# Supplementary material for: Relating parental stress with sleep disorders in parents and children
Source: PLoS One. 2023 Jan 25;18(1):e0279476. doi: 10.1371/journal.pone.0279476 (PMC9876271; doi:10.1371/journal.pone.0279476)
Supplement: S1 File — (ZIP) [file pone.0279476.s001.zip]

Archive with 1 entries (1 files):
- sleep.XLS
