# Supplementary material for: Relating parental stress with sleep disorders in parents and children
Source: PLoS One. 2023 Jan 25;18(1):e0279476. doi: 10.1371/journal.pone.0279476 (PMC9876271; doi:10.1371/journal.pone.0279476)
Supplement: S1 File — (ZIP) [file pone.0279476.s001.zip › sleep.XLS]

## Sheet: DMBA
CHSEX	CHSLEEPDIS	CHSL1	CHSL2	CHSL3	CHSTRESSN	CADHD	CAUTISM	CSCHIZO	CSLEEPDIS	CBIPOLAR	CDEPRESSION	COCD	CANXIETY	AGEN	married
M	2	2	2	2	2	2	2	2	2	2	2	2	2	4	2
M	2	2	2	2	2	2	2	2	2	2	2	2	2	4	2
M	2	2	2	2	2	2	2	2	2	2	2	2	2	4	2
M	2	2	2	2	2	2	2	2	2	2	2	2	2	4	2
M	2	2	2	2	2	2	2	2	2	2	2	2	2	4	2
M	2	2	2	2	2	2	2	2	1	2	1	2	1	4	2
M	2	2	2	2	2	2	2	2	2	2	1	2	1	4	2
M	2	2	2	2	2	2	2	2	2	2	2	2	2	4	2
M	2	2	2	2	2	2	2	2	2	2	2	2	2	4	2
M	2	2	2	2	2	2	2	2	2	2	2	2	2	4	2
M	2	2	2	2	2	2	2	2	2	2	2	2	2	4	2
M	2	2	2	2	2	2	2	2	2	2	2	2	2	4	2
M	2	2	2	2	2	2	2	2	2	2	2	2	2	4	2
M	2	2	2	2	2	2	2	2	2	2	2	2	2	4	2
M	2	2	2	2	2	2	2	2	2	2	2	2	2	4	2
M	2	2	2	2	2	2	2	2	2	2	2	2	2	4	2
F	2	2	2	2	2	2	2	2	2	2	2	2	2	4	1
F	2	2	2	2	2	2	2	2	2	2	2	2	2	4	1
F	2	2	2	2	2	2	2	2	2	2	2	2	2	4	2
F	2	2	2	2	2	2	2	2	2	2	2	2	2	4	2
F	2	2	2	2	2	2	2	2	2	2	2	2	2	4	2
F	2	2	2	2	2	2	2	2	2	2	2	2	1	4	2
F	2	2	2	2	2	2	2	2	2	2	2	2	2	4	2
M	2	2	2	2	2	2	2	2	2	2	2	2	2	4	2
M	2	2	2	2	2	2	2	2	2	2	2	2	2	4	2
M	2	2	2	2	2	2	2	2	2	2	2	2	2	4	2
M	2	2	2	2	2	2	2	2	2	2	2	2	2	4	2
M	2	2	2	2	2	2	2	2	2	2	2	2	2	4	2
M	2	2	2	2	2	2	2	2	2	2	2	2	2	4	2
M	2	2	2	2	2	2	2	2	2	2	2	2	2	4	2
M	2	2	2	2	2	2	2	2	2	2	2	2	2	4	2
M	2	2	2	2	2	2	2	2	2	2	2	2	2	4	2
M	2	2	2	2	2	2	2	2	2	2	2	2	1	4	2
M	2	2	2	2	2	2	2	2	2	2	2	2	2	4	2
M	2	2	2	2	2	2	2	2	2	2	2	2	1	4	2
M	2	2	2	2	2	1	2	2	2	2	2	2	2	4	2
M	2	2	2	2	2	2	2	2	2	2	1	2	1	4	2
M	2	2	2	2	2	2	2	2	2	2	1	2	1	4	2
M	2	2	2	2	2	2	2	2	2	2	2	2	2	4	2
M	2	2	2	2	2	1	2	2	2	2	2	2	1	4	2
F	2	2	2	2	2	2	2	2	2	2	2	2	2	4	2
F	2	2	2	2	2	2	2	2	2	2	2	2	2	4	2
F	2	2	2	2	2	2	2	2	2	2	2	2	2	4	2
F	2	2	2	2	2	2	2	2	2	2	2	2	2	4	2
F	2	2	2	2	2	2	2	2	2	2	2	2	2	4	2
M	2	2	2	2	2	2	2	2	2	2	2	2	2	4	2
M	2	2	2	2	2	2	2	2	2	2	2	2	2	4	2
M	1	2	2	1	2	2	2	2	2	2	2	2	2	4	2
M	1	2	2	1	2	2	2	2	2	2	1	2	1	4	2
M	1	2	2	1	2	2	2	2	2	2	1	2	1	4	2
M	1	2	2	1	2	2	2	2	2	2	2	1	2	4	2
M	1	2	2	1	2	1	2	2	2	2	2	2	1	4	2
M	2	2	2	2	2	2	2	2	2	2	2	2	2	4	2
M	2	2	2	2	2	2	2	2	2	2	2	2	2	4	2
M	2	2	2	2	2	2	2	2	2	2	2	2	2	4	2
M	2	2	2	2	2	2	2	2	2	2	2	2	2	4	2
M	1	2	2	1	2	2	2	2	2	2	2	2	2	4	2
M	1	2	2	1	2	2	2	2	2	2	2	2	2	4	2
F	2	2	2	2	2	2	2	2	2	2	2	2	2	4	2
F	2	2	2	2	2	2	2	2	2	2	1	2	2	4	2
F	2	2	2	2	2	2	2	2	2	2	2	2	2	4	2
F	2	2	2	2	2	2	2	2	2	2	1	2	2	4	2
F	2	2	2	2	2	2	2	2	2	2	1	2	2	4	2
F	2	2	2	2	2	2	2	2	2	2	2	2	1	4	2
M	2	2	2	2	2	2	2	2	2	2	2	2	2	4	2
M	2	2	2	2	2	2	2	2	2	2	2	2	2	4	2
M	2	2	2	2	2	2	2	2	2	2	2	2	1	4	2
M	2	2	2	2	2	2	2	2	2	2	2	2	2	4	2
M	2	2	2	2	2	2	2	2	2	2	2	2	2	4	2
M	2	2	2	2	2	2	2	2	2	2	2	2	2	4	2
F	2	2	2	2	2	2	2	2	2	2	2	2	2	4	2
F	2	2	2	2	2	2	2	2	2	2	2	2	2	3	1
F	2	2	2	2	2	2	2	2	2	2	2	2	2	3	1
M	1	2	2	1	2	2	2	2	2	2	2	2	2	4	2
M	1	2	2	1	2	2	2	2	2	2	2	2	2	4	2
M	1	2	2	1	2	2	2	2	2	2	2	2	2	4	2
M	2	2	2	2	2	2	2	2	2	2	2	2	2	4	2
M	2	2	2	2	2	2	2	2	2	2	2	2	2	4	2
M	2	2	2	2	2	2	2	2	2	2	2	2	2	4	2
M	2	2	2	2	2	2	2	2	2	2	2	2	2	4	2
M	2	2	2	2	2	2	2	2	2	2	2	2	2	4	2
M	2	2	2	2	2	2	2	2	2	2	2	2	2	4	2
M	2	2	2	2	2	2	2	2	2	2	2	2	2	4	2
M	2	2	2	2	2	2	2	2	2	2	2	2	2	4	2
M	2	2	2	2	2	2	2	2	2	2	2	2	2	4	2
M	2	2	2	2	2	2	2	2	2	2	2	2	2	4	2
M	2	2	2	2	2	2	2	2	2	2	2	2	2	4	2
M	2	2	2	2	2	2	2	2	2	2	2	2	2	4	2
M	2	2	2	2	2	2	2	2	2	2	2	2	2	4	2
M	2	2	2	2	2	2	2	2	2	2	2	2	2	4	2
F	2	2	2	2	2	2	2	2	2	2	2	2	2	4	1
M	2	2	2	2	2	2	2	2	2	2	1	2	1	4	2
M	2	2	2	2	2	2	2	2	2	2	1	2	1	4	2
M	2	2	2	2	2	2	2	2	2	2	2	2	2	4	2
M	2	2	2	2	2	2	2	2	2	2	1	2	1	4	2
M	2	2	2	2	2	2	2	2	2	2	2	2	2	4	2
M	2	2	2	2	2	2	2	2	2	2	2	2	2	4	2
M	2	2	2	2	2	2	2	2	2	2	1	2	2	4	2
M	2	2	2	2	2	2	2	2	2	2	2	2	2	4	2
M	2	2	2	2	2	2	2	2	2	2	2	2	2	4	2
M	2	2	2	2	2	2	2	2	2	2	2	2	2	4	2
M	2	2	2	2	2	2	2	2	2	2	2	2	2	4	2
M	2	2	2	2	2	2	2	2	2	2	2	2	2	4	2
M	2	2	2	2	2	2	2	2	2	2	2	2	2	4	2
M	2	2	2	2	2	2	2	2	2	2	2	2	1	4	2
M	2	2	2	2	2	2	2	2	2	2	2	2	2	4	2
M	2	2	2	2	2	2	2	2	2	2	2	2	2	4	2
M	2	2	2	2	2	2	2	2	2	2	2	2	2	4	2
M	2	2	2	2	2	2	2	2	2	2	2	2	2	4	2
M	2	2	2	2	2	2	2	2	2	2	1	2	1	4	2
M	2	2	2	2	2	2	2	2	2	2	2	2	2	4	2
M	2	2	2	2	2	2	2	2	2	2	2	2	2	4	2
M	2	2	2	2	2	2	2	2	2	2	2	2	2	4	2
M	2	2	2	2	2	2	2	2	2	2	1	2	1	4	2
M	1	2	2	1	2	2	2	2	2	2	2	2	2	4	2
M	1	2	2	1	2	2	2	2	2	2	1	2	1	4	2
M	2	2	2	2	2	2	2	2	2	2	2	2	2	4	2
M	2	2	2	2	2	2	2	2	2	2	2	2	2	4	2
M	2	2	2	2	2	2	2	2	2	2	2	2	2	4	2
M	2	2	2	2	2	2	2	2	2	2	2	2	2	4	2
M	2	2	2	2	2	2	2	2	2	2	2	2	2	4	2
M	2	2	2	2	2	2	2	2	2	2	2	2	2	4	2
M	1	2	2	1	2	2	2	2	2	2	2	2	2	4	2
M	1	2	2	1	2	1	2	2	2	2	2	2	1	4	2
M	1	2	2	1	2	2	2	2	2	2	2	2	2	4	2
M	1	2	2	1	2	2	2	2	2	2	2	2	2	4	2
M	2	2	2	2	2	2	2	2	2	2	2	2	2	4	2
M	2	2	2	2	2	2	2	2	2	2	2	2	2	4	2
M	2	2	2	2	2	2	2	2	2	2	2	2	2	4	2
M	2	2	2	2	2	2	2	2	2	2	2	2	2	4	2
M	1	2	2	1	2	2	2	2	2	2	1	2	1	4	2
M	2	2	2	2	2	2	2	2	2	2	2	2	2	4	2
M	2	2	2	2	2	2	2	2	2	2	2	2	2	4	2
M	2	2	2	2	2	2	2	2	2	2	2	2	2	4	2
M	2	2	2	2	2	2	2	2	2	2	2	2	2	4	2
M	2	2	2	2	2	2	2	2	2	2	2	2	2	4	2
M	2	2	2	2	2	2	2	2	2	2	2	2	2	4	2
M	2	2	2	2	2	2	2	2	2	2	2	2	2	4	2
M	1	2	2	1	2	2	2	2	2	2	2	2	2	4	2
M	1	2	2	1	2	2	2	2	2	2	2	2	2	4	2
M	1	2	2	1	2	2	2	2	2	2	2	2	2	4	2
M	2	2	2	2	2	2	1	2	2	2	2	2	1	4	2
M	2	2	2	2	2	2	2	2	2	1	2	2	1	4	2
M	2	2	2	2	2	2	2	2	2	2	2	1	1	4	2
M	2	2	2	2	2	2	2	2	2	2	2	2	2	4	2
M	2	2	2	2	2	2	2	2	2	2	2	2	2	4	2
M	2	2	2	2	2	2	2	2	2	2	2	2	2	4	2
M	2	2	2	2	2	2	2	2	2	2	2	2	1	4	2
M	1	2	2	1	2	2	2	2	2	2	2	2	2	4	2
M	1	2	2	1	2	2	2	2	2	2	2	2	2	4	2
M	2	2	2	2	2	2	2	2	2	2	2	2	2	4	2
M	2	2	2	2	2	2	2	2	2	2	2	2	2	4	2
M	1	2	2	1	2	2	2	2	2	2	2	2	1	4	2
M	1	2	2	1	2	2	2	2	2	2	1	2	2	4	2
M	2	2	2	2	2	2	2	2	2	2	2	2	2	4	2
M	2	2	2	2	2	2	2	2	2	2	2	2	2	4	2
M	2	2	2	2	2	2	2	2	2	2	2	2	2	4	2
M	2	2	2	2	2	2	2	2	2	2	2	2	2	4	2
M	2	2	2	2	2	2	2	2	2	2	2	2	2	4	2
M	2	2	2	2	2	2	2	2	2	2	2	2	2	4	2
M	2	2	2	2	2	2	2	2	2	2	2	2	2	4	2
F	2	2	2	2	2	1	2	2	2	2	1	1	2	4	2
M	2	2	2	2	2	2	2	2	2	2	2	2	2	4	2
M	2	2	2	2	2	2	2	2	2	2	2	2	2	4	2
M	2	2	2	2	2	2	2	2	2	2	2	2	2	4	2
M	2	2	2	2	2	2	2	2	2	2	2	2	2	4	2
M	2	2	2	2	2	2	2	2	2	2	2	2	2	4	2
M	1	1	2	1	2	2	2	2	2	2	2	2	2	4	2
M	1	1	2	1	2	2	2	2	2	2	1	2	2	4	2
M	2	2	2	2	2	2	2	2	2	2	2	2	2	4	2
M	2	2	2	2	2	2	2	2	2	2	2	2	2	4	2
M	2	2	2	2	2	2	2	2	2	2	2	2	2	4	2
M	2	2	2	2	2	2	2	2	2	2	2	2	2	4	2
M	2	2	2	2	2	2	2	2	2	2	1	2	1	4	2
M	2	2	2	2	2	2	2	2	2	2	2	2	2	4	2
M	2	2	2	2	2	2	2	2	2	2	2	2	2	4	2
M	1	2	2	1	2	1	2	2	1	2	1	2	2	4	2
M	2	2	2	2	2	2	2	2	2	2	2	2	1	4	2
M	2	2	2	2	2	2	2	2	2	2	1	2	1	4	2
M	2	2	2	2	2	2	2	2	2	2	2	2	2	4	2
M	2	2	2	2	2	2	2	2	2	2	2	2	2	4	2
M	2	2	2	2	2	2	2	2	2	2	2	2	2	4	2
M	1	1	2	2	2	2	2	2	2	2	2	2	2	4	2
M	1	2	1	1	2	2	2	2	2	2	2	2	2	4	2
M	1	2	1	1	2	2	2	2	2	2	2	2	2	4	2
M	1	2	1	1	2	2	2	2	2	2	2	2	2	4	2
M	1	2	2	1	2	2	2	2	2	2	2	2	2	4	2
M	2	2	2	2	2	2	2	2	2	2	2	2	2	4	2
M	2	2	2	2	2	2	2	2	2	2	2	2	2	4	2
M	2	2	2	2	2	2	2	2	2	2	2	2	2	4	2
M	2	2	2	2	2	2	2	2	2	2	2	2	2	4	2
M	2	2	2	2	2	2	2	2	2	2	2	2	2	4	2
M	2	2	2	2	2	2	2	2	2	2	2	2	2	4	2
M	2	2	2	2	2	2	2	2	2	2	2	2	2	4	2
M	2	2	2	2	2	2	2	2	2	2	2	2	2	4	2
M	2	2	2	2	2	2	2	2	2	2	2	2	2	4	2
M	2	2	2	2	2	1	2	2	2	2	1	2	1	4	2
M	1	2	2	1	2	2	2	2	2	2	2	2	2	4	2
M	1	2	2	1	2	2	2	2	2	2	2	2	2	4	2
M	1	2	2	1	2	2	2	2	2	2	2	2	2	4	2
M	2	2	2	2	2	2	2	2	2	2	2	2	2	4	2
M	2	2	2	2	2	2	2	2	2	2	2	2	2	4	2
M	2	2	2	2	2	2	2	2	2	2	2	2	2	4	2
M	2	2	2	2	2	2	2	2	2	2	2	2	2	4	2
M	2	2	2	2	2	2	2	2	2	2	2	2	2	4	2
M	2	2	2	2	2	2	2	2	2	2	2	2	2	4	2
M	2	2	2	2	2	2	2	2	2	2	2	2	2	4	2
F	2	2	2	2	2	2	2	2	2	2	1	2	1	4	2
F	2	2	2	2	2	2	2	2	2	2	1	2	1	4	2
F	2	2	2	2	2	2	2	2	2	2	2	2	2	4	2
F	2	2	2	2	2	2	2	2	2	2	1	2	1	4	2
M	2	2	2	2	2	2	2	2	2	2	2	2	2	4	2
M	2	2	2	2	2	2	2	2	2	2	1	2	1	4	2
M	2	2	2	2	2	2	2	2	2	2	2	2	2	4	2
M	1	2	2	1	2	2	2	2	2	2	2	2	2	4	2
M	1	2	2	1	2	2	2	2	2	2	1	2	1	4	2
M	1	2	2	1	2	2	2	2	2	1	2	2	2	4	2
M	2	2	2	2	2	2	2	2	2	2	2	2	2	4	2
M	2	2	2	2	2	2	2	2	2	2	2	2	2	4	2
M	2	2	2	2	2	2	2	2	2	2	1	2	1	4	2
M	2	2	2	2	2	2	2	2	2	2	2	2	2	4	2
M	2	2	2	2	2	2	2	2	2	2	2	2	2	4	2
M	2	2	2	2	2	2	2	2	2	2	2	2	2	4	2
M	2	2	2	2	2	2	2	2	2	2	2	2	2	4	2
M	2	2	2	2	2	2	2	2	2	2	2	2	2	4	2
M	2	2	2	2	2	2	2	2	2	2	2	2	2	4	2
M	2	2	2	2	2	2	2	2	1	2	2	2	1	4	2
M	2	2	2	2	2	2	1	2	2	2	2	2	2	4	2
M	2	2	2	2	2	2	2	2	2	2	2	2	2	4	2
M	2	2	2	2	2	2	2	2	2	2	2	2	2	4	2
M	2	2	2	2	2	2	2	2	2	2	2	2	2	4	2
M	2	2	2	2	2	2	2	2	2	2	2	2	2	4	2
M	2	2	2	2	2	2	2	2	2	2	2	1	2	4	2
M	2	2	2	2	2	2	2	2	2	2	1	2	1	4	2
M	1	2	2	1	2	2	2	2	2	2	2	2	2	4	2
M	2	2	2	2	2	2	2	2	2	2	2	2	2	4	2
M	2	2	2	2	2	2	2	2	2	2	2	2	2	4	2
M	2	2	2	2	2	2	2	2	2	2	2	2	2	4	2
M	2	2	2	2	2	2	2	2	2	2	2	2	2	4	2
M	2	2	2	2	2	2	2	2	2	2	2	2	1	4	2
M	2	2	2	2	2	2	2	2	2	2	2	2	2	4	2
M	2	2	2	2	2	2	2	2	2	2	2	2	2	4	2
M	2	2	2	2	2	2	2	2	2	2	2	2	2	4	2
M	2	2	2	2	2	2	2	2	2	2	1	2	2	4	2
M	2	2	2	2	2	2	2	2	2	2	2	2	2	4	2
M	1	2	2	1	2	2	2	2	2	2	2	2	2	4	2
M	1	2	2	1	2	2	2	2	2	2	1	2	2	4	2
M	1	2	2	1	2	2	2	2	2	2	2	2	2	4	2
M	2	2	2	2	2	2	2	2	2	2	2	2	2	4	2
M	2	2	2	2	2	2	2	2	2	2	2	2	2	4	2
M	2	2	2	2	2	2	2	2	2	2	2	2	2	4	2
M	2	2	2	2	2	2	2	2	2	2	2	2	2	4	2
M	2	2	2	2	2	2	2	2	2	2	2	2	2	4	2
M	2	2	2	2	2	2	2	1	2	2	1	2	2	4	2
M	2	2	2	2	2	2	2	2	2	2	2	2	2	4	2
F	2	2	2	2	2	2	2	2	2	1	2	2	1	4	2
M	1	2	2	1	2	2	2	2	2	2	2	2	2	4	2
M	1	2	2	1	2	2	2	2	2	2	2	2	2	4	2
M	1	2	2	1	2	2	2	2	2	2	2	2	2	4	2
F	2	2	2	2	2	2	2	2	2	2	2	2	1	4	2
F	2	2	2	2	2	2	2	2	2	2	2	2	2	4	2
M	2	2	2	2	2	2	2	2	2	2	2	2	2	4	2
M	2	2	2	2	2	2	2	2	2	2	2	2	1	4	2
M	2	2	2	2	2	2	2	2	2	2	1	2	2	4	2
M	2	2	2	2	2	2	2	2	2	2	2	2	2	4	2
M	2	2	2	2	2	2	2	2	2	2	2	2	2	4	2
M	2	2	2	2	2	2	2	2	2	2	2	2	2	4	2
M	2	2	2	2	2	2	2	2	2	2	2	2	2	4	2
M	2	2	2	2	2	2	2	2	2	2	2	2	2	4	2
M	2	2	2	2	2	2	2	2	2	2	2	2	2	4	2
M	2	2	2	2	2	2	2	2	2	2	2	2	2	4	2
M	2	2	2	2	2	2	2	2	2	2	2	2	2	4	2
M	2	2	2	2	2	2	2	2	2	2	2	2	2	4	2
M	2	2	2	2	2	2	2	2	2	2	2	2	2	4	2
M	2	2	2	2	2	2	2	2	2	2	2	2	2	4	2
M	2	2	2	2	2	2	2	2	2	2	2	2	2	4	2
M	2	2	2	2	2	2	2	2	2	2	2	2	1	4	2
M	2	2	2	2	2	2	2	2	2	2	2	2	2	4	2
M	2	2	2	2	2	2	2	2	2	2	2	2	2	4	2
M	2	2	2	2	2	2	2	2	2	2	2	2	2	4	2
M	2	2	2	2	2	2	2	2	2	2	2	2	2	4	2
M	2	2	2	2	2	2	2	2	2	2	2	2	2	4	2
M	1	2	2	1	2	2	2	2	2	2	1	2	1	4	2
M	1	2	2	1	2	2	2	2	2	2	2	2	2	4	2
M	1	2	2	1	2	2	2	2	2	2	2	2	2	4	2
M	1	2	2	1	2	2	2	2	2	2	2	2	2	4	2
M	2	2	2	2	2	2	2	2	2	2	2	2	2	4	2
M	2	2	2	2	2	2	2	2	2	2	2	2	2	4	2
F	2	2	2	2	2	2	2	2	2	2	2	2	2	4	1
F	2	2	2	2	2	2	2	2	1	2	2	2	2	4	2
M	2	2	2	2	2	2	2	2	2	2	2	2	2	4	2
M	2	2	2	2	2	2	2	2	2	2	2	2	2	4	2
F	2	2	2	2	2	2	2	2	2	2	2	2	2	4	2
F	2	2	2	2	2	2	2	2	2	2	2	2	2	4	2
M	2	2	2	2	2	2	2	2	2	2	2	2	2	4	2
M	2	2	2	2	2	2	2	2	2	2	2	2	2	4	2
M	2	2	2	2	2	2	2	2	2	2	2	2	2	4	2
M	2	2	2	2	2	2	2	2	1	2	1	2	2	4	2
F	2	2	2	2	2	2	2	2	2	2	2	2	2	4	1
M	2	2	2	2	2	2	2	2	2	2	2	2	2	4	2
M	2	2	2	2	2	2	2	2	1	2	2	2	2	4	2
M	2	2	2	2	2	2	2	2	2	2	2	2	2	4	2
M	2	2	2	2	2	2	2	2	2	2	2	2	2	4	2
M	2	2	2	2	2	2	2	2	2	2	2	2	2	4	2
M	2	2	2	2	2	2	2	2	2	2	2	2	2	4	2
M	2	2	2	2	2	2	2	2	2	2	2	2	2	4	2
M	2	2	2	2	2	2	2	2	2	2	2	2	2	4	2
M	1	2	2	1	2	1	2	2	2	2	1	2	2	4	2
M	1	2	2	1	2	2	2	2	2	2	1	2	2	4	2
M	2	2	2	2	2	2	2	2	2	2	2	2	2	4	2
M	2	2	2	2	2	2	2	2	2	2	2	2	2	4	2
M	2	2	2	2	2	2	2	2	2	2	2	2	1	4	2
M	2	2	2	2	2	2	2	2	2	2	2	2	2	4	2
M	2	2	2	2	2	2	2	2	2	2	2	2	2	4	2
M	2	2	2	2	2	2	2	2	2	2	2	2	2	4	2
M	1	2	2	1	2	2	2	2	2	2	2	2	2	4	2
M	1	2	2	1	2	2	2	2	2	2	2	2	2	4	2
F	2	2	2	2	2	2	2	2	2	2	2	2	2	4	2
M	2	2	2	2	2	2	2	2	2	2	2	2	2	4	2
M	2	2	2	2	2	2	2	2	2	2	2	2	2	4	2
M	2	2	2	2	2	2	2	2	2	2	2	2	2	4	2
M	2	2	2	2	2	2	2	2	2	2	2	2	2	4	2
F	2	2	2	2	2	2	2	2	2	2	2	2	2	4	2
M	2	2	2	2	2	2	2	2	2	2	2	2	2	4	2
F	2	2	2	2	2	1	2	2	2	2	2	2	1	4	2
F	2	2	2	2	2	2	2	2	2	2	2	2	2	4	2
M	1	2	1	1	2	2	2	2	2	2	2	2	2	4	2
M	2	2	2	2	2	2	2	2	2	2	2	2	2	4	2
M	2	2	2	2	2	2	2	2	2	2	2	2	2	4	2
M	2	2	2	2	2	2	2	2	2	2	2	2	2	4	2
M	2	2	2	2	2	2	2	2	2	2	2	2	2	4	2
M	2	2	2	2	2	2	2	2	2	2	2	2	2	4	2
M	2	2	2	2	2	2	2	2	2	2	2	2	2	4	2
M	1	2	1	1	2	2	2	2	2	2	2	2	2	4	2
M	1	2	1	1	2	2	2	2	2	2	2	2	2	4	2
M	1	2	1	1	2	2	2	2	2	2	2	2	2	4	2
M	1	2	2	1	2	2	2	2	2	2	2	2	2	4	2
M	2	2	2	2	2	2	2	2	2	2	2	2	2	4	2
M	2	2	2	2	2	2	2	2	1	2	2	2	2	4	2
M	2	2	2	2	2	2	2	2	2	2	2	2	2	4	2
M	2	2	2	2	2	2	2	2	2	2	2	2	2	4	2
M	2	2	2	2	2	2	2	2	2	2	2	2	1	4	2
M	2	2	2	2	2	2	2	2	2	2	2	2	2	4	2
M	2	2	2	2	2	2	2	2	2	2	2	2	1	4	2
M	2	2	2	2	2	2	2	2	2	2	2	2	2	4	2
M	2	2	2	2	2	2	2	2	2	2	2	2	2	4	2
M	2	2	2	2	2	2	2	2	2	2	2	2	2	4	2
M	2	2	2	2	2	2	2	2	2	2	2	2	2	4	2
M	2	2	2	2	2	2	2	2	2	2	2	2	2	4	2
M	2	2	2	2	2	2	2	2	2	2	2	2	2	4	2
M	2	2	2	2	2	2	2	2	2	2	2	2	2	4	2
M	1	2	2	1	2	2	2	2	2	2	2	2	2	4	2
M	1	2	2	1	2	2	2	2	2	2	2	2	1	4	2
M	1	2	2	1	2	2	2	2	2	2	1	2	1	4	2
M	2	2	2	2	2	2	2	2	2	2	2	2	2	4	2
M	2	2	2	2	2	2	2	2	2	2	2	2	2	4	2
M	2	2	2	2	2	2	2	2	2	2	2	2	2	4	2
M	2	2	2	2	2	2	2	2	2	2	2	2	2	4	2
M	2	2	2	2	2	2	2	2	2	2	2	2	2	4	2
M	2	2	2	2	2	2	2	2	2	2	2	2	2	4	2
M	2	2	2	2	2	2	2	2	2	2	2	2	2	4	2
M	2	2	2	2	2	2	2	2	2	2	2	2	2	4	2
M	2	2	2	2	2	2	2	2	2	2	2	2	2	4	2
M	2	2	2	2	2	2	2	2	2	2	2	2	2	4	2
M	2	2	2	2	2	2	2	2	2	2	2	2	2	4	2
M	2	2	2	2	2	2	2	2	2	2	1	2	1	4	2
M	2	2	2	2	2	2	2	2	2	2	2	2	2	4	2
M	2	2	2	2	2	2	2	2	2	2	2	2	1	4	2
M	2	2	2	2	2	2	2	2	2	2	2	2	2	4	2
M	2	2	2	2	1	2	2	2	2	2	2	2	2	4	2
M	1	2	2	1	2	2	2	2	2	2	2	2	2	4	2
M	1	2	2	1	2	2	2	2	2	2	2	2	2	4	2
M	1	2	2	1	2	2	2	2	2	2	2	2	2	4	2
M	1	2	2	1	2	2	2	2	2	2	2	2	2	4	2
M	1	2	2	1	2	2	2	2	2	2	2	2	2	4	2
M	1	2	2	1	2	2	2	2	2	2	2	2	2	4	2
M	1	1	2	2	2	2	2	2	2	2	2	2	2	4	2
M	1	1	2	2	2	2	2	2	2	2	1	2	1	4	2
M	2	2	2	2	2	2	2	2	2	2	2	2	2	4	2
M	2	2	2	2	2	2	2	2	2	2	2	2	2	4	2
M	2	2	2	2	2	2	2	2	2	2	2	2	2	4	2
M	2	2	2	2	2	1	2	2	2	2	2	2	2	4	2
M	2	2	2	2	2	2	2	2	2	2	2	2	2	4	2
M	2	2	2	2	2	2	2	2	2	2	2	2	2	4	2
M	2	2	2	2	2	2	2	2	2	2	2	2	2	4	2
M	2	2	2	2	2	2	2	2	2	2	2	2	2	4	2
M	1	2	2	1	2	2	2	2	2	2	2	2	1	4	2
M	2	2	2	2	2	2	2	2	2	2	2	2	2	4	2
M	2	2	2	2	2	2	2	2	2	2	2	2	2	4	2
M	2	2	2	2	2	2	2	2	2	2	1	2	2	4	2
M	2	2	2	2	2	2	2	2	2	2	1	2	2	4	2
M	2	2	2	2	2	2	2	2	2	2	1	2	1	4	2
M	2	2	2	2	2	2	2	2	2	2	2	2	2	4	2
M	2	2	2	2	2	2	2	2	2	2	2	2	2	4	2
M	2	2	2	2	2	2	2	2	2	2	2	2	2	4	2
M	2	2	2	2	2	2	2	2	2	2	2	2	2	4	2
M	2	2	2	2	2	2	2	2	2	2	2	2	2	4	2
M	2	2	2	2	2	2	2	2	2	2	2	2	2	4	2
M	2	2	2	2	2	2	2	2	2	2	2	2	2	4	2
M	2	2	2	2	2	2	2	2	2	2	1	2	2	4	2
M	2	2	2	2	2	2	2	2	2	2	2	2	2	4	2
M	2	2	2	2	2	2	2	2	2	2	2	2	2	4	2
M	2	2	2	2	2	2	2	2	2	2	2	2	2	4	2
M	2	2	2	2	2	2	2	2	2	2	2	2	2	4	2
F	2	2	2	2	2	2	2	2	2	2	2	2	2	4	1
F	2	2	2	2	2	2	2	2	2	2	2	2	2	4	1
F	2	2	2	2	2	2	2	2	2	2	2	2	2	4	1
F	2	2	2	2	2	2	2	2	2	2	2	2	2	4	1
F	2	2	2	2	2	2	2	2	2	2	2	2	2	4	1
M	2	2	2	2	2	2	2	2	2	2	2	2	2	4	2
M	2	2	2	2	2	2	2	2	2	2	2	2	2	4	2
M	2	2	2	2	2	2	2	2	2	2	2	2	2	4	2
M	2	2	2	2	2	2	2	2	2	2	2	2	2	4	2
M	2	2	2	2	2	2	2	2	2	2	2	2	2	4	2
M	2	2	2	2	2	2	2	2	2	2	2	2	2	4	2
M	2	2	2	2	2	2	2	2	2	2	2	2	2	4	2
M	2	2	2	2	2	2	2	2	2	2	2	2	2	4	2
M	2	2	2	2	2	2	2	2	2	2	2	2	2	4	2
M	2	2	2	2	2	2	2	2	2	2	1	2	2	4	2
M	2	2	2	2	2	2	2	2	2	2	2	2	2	4	2
M	2	2	2	2	2	2	2	2	2	2	2	2	2	4	2
M	1	2	2	1	2	2	2	2	2	2	2	2	2	4	2
M	2	2	2	2	2	2	2	2	2	2	2	2	2	4	2
F	2	2	2	2	1	1	2	2	2	2	2	2	1	4	1
F	2	2	2	2	1	1	2	2	2	2	1	2	1	4	1
M	1	2	2	1	2	2	2	2	2	2	2	2	2	4	2
M	1	2	2	1	2	2	2	2	2	2	2	2	2	4	2
M	1	2	2	1	2	2	2	2	2	2	2	2	2	4	2
M	1	2	2	1	2	2	2	2	2	2	2	2	2	4	2
M	1	2	2	1	2	2	2	2	2	2	2	2	2	4	2
M	1	1	2	2	2	2	2	2	2	2	2	2	2	4	2
M	1	1	2	2	2	2	2	2	2	2	2	2	2	4	2
M	1	1	2	2	2	2	2	2	2	2	2	2	2	4	2
M	1	1	2	2	2	2	2	2	1	2	2	2	2	4	2
M	2	2	2	2	2	2	2	2	2	2	2	2	2	4	2
M	2	2	2	2	2	2	2	2	2	2	2	2	1	4	2
M	2	2	2	2	2	2	2	2	2	2	2	2	2	4	2
M	2	2	2	2	2	2	2	2	2	2	2	2	2	4	2
M	2	2	2	2	2	2	2	2	2	2	2	2	2	4	2
M	2	2	2	2	2	2	2	2	2	2	2	2	2	4	2
M	2	2	2	2	2	2	2	2	2	2	2	2	2	4	2
F	2	2	2	2	2	2	2	2	2	2	2	2	2	4	1
M	2	2	2	2	2	2	2	2	2	2	2	2	2	4	2
M	2	2	2	2	2	2	2	2	1	2	2	2	2	4	2
M	2	2	2	2	2	2	2	2	2	2	2	2	2	4	2
M	2	2	2	2	2	2	2	2	2	2	2	2	1	4	2
M	2	2	2	2	2	2	2	2	2	2	2	2	2	4	2
M	2	2	2	2	2	2	2	2	2	2	2	2	2	4	2
M	2	2	2	2	2	2	2	2	2	2	2	2	2	4	2
M	2	2	2	2	2	2	2	2	2	2	2	2	2	4	2
M	2	2	2	2	2	2	2	2	2	2	2	2	2	4	2
M	2	2	2	2	2	2	2	2	2	2	2	2	1	4	2
M	2	2	2	2	2	2	2	2	2	2	2	2	2	4	2
M	2	2	2	2	2	2	2	2	2	2	2	2	1	4	2
M	2	2	2	2	2	2	2	2	2	2	2	2	2	4	2
M	2	2	2	2	2	2	2	2	2	2	2	2	1	4	2
M	2	2	2	2	2	2	2	2	2	2	2	2	2	4	2
M	2	2	2	2	2	2	2	2	2	2	2	2	2	4	2
F	2	2	2	2	2	1	2	2	2	2	2	2	2	4	1
F	2	2	2	2	2	2	2	2	2	2	2	2	2	4	2
F	2	2	2	2	2	2	2	2	2	2	2	2	2	4	2
F	2	2	2	2	2	2	2	2	2	2	2	2	2	4	2
F	2	2	2	2	2	2	2	2	2	2	2	2	2	4	2
M	2	2	2	2	2	2	2	2	2	2	2	2	2	4	2
M	2	2	2	2	2	2	2	2	2	2	2	2	2	4	2
M	2	2	2	2	2	2	2	2	2	2	1	2	2	4	2
M	2	2	2	2	2	2	2	2	2	2	2	2	2	4	2
M	2	2	2	2	2	2	2	2	2	2	2	2	2	4	2
M	2	2	2	2	2	2	2	2	2	2	2	2	2	4	2
F	2	2	2	2	2	2	2	2	2	2	2	2	2	4	2
F	2	2	2	2	2	2	2	2	2	2	2	2	2	4	2
F	2	2	2	2	2	2	2	2	2	2	2	2	2	4	2
F	2	2	2	2	2	2	2	2	2	2	2	2	1	4	2
M	1	2	2	1	2	2	2	2	2	2	2	2	2	4	2
M	1	2	2	1	2	2	2	2	2	2	2	2	2	4	2
M	2	2	2	2	2	2	2	2	2	2	2	2	2	4	2
M	2	2	2	2	2	2	2	2	2	2	2	2	2	4	2
M	2	2	2	2	2	2	2	2	2	2	2	2	2	4	2
M	2	2	2	2	2	2	2	2	2	2	2	2	2	4	2
M	2	2	2	2	2	2	2	2	2	2	2	2	2	4	2
M	2	2	2	2	2	2	2	2	2	2	2	2	2	4	2
M	2	2	2	2	2	2	2	2	2	2	2	2	2	4	2
M	1	2	2	1	2	2	2	2	2	2	2	2	2	4	2
M	2	2	2	2	2	1	2	2	2	2	1	2	1	4	2
F	2	2	2	2	2	2	2	2	2	2	2	2	2	4	2
F	2	2	2	2	2	2	2	2	2	2	2	2	2	4	2
F	2	2	2	2	2	2	2	2	2	2	2	2	2	4	2
F	2	2	2	2	2	2	2	2	2	2	2	2	2	4	2
M	2	2	2	2	2	2	2	2	2	2	2	2	2	4	2
M	2	2	2	2	2	2	2	2	2	2	2	2	2	4	2
M	1	1	2	1	2	2	2	2	2	2	2	2	2	4	2
M	2	2	2	2	2	2	2	2	2	2	2	2	2	4	2
M	2	2	2	2	2	2	2	2	2	2	2	2	1	4	2
M	2	2	2	2	2	2	2	2	2	2	2	2	2	4	2
M	2	2	2	2	2	2	2	2	2	2	2	2	2	4	2
M	2	2	2	2	2	2	2	2	2	2	2	2	2	4	2
M	2	2	2	2	2	2	2	2	2	2	2	2	2	4	2
M	2	2	2	2	2	2	2	2	2	2	2	2	2	4	2
M	2	2	2	2	2	2	2	2	2	2	2	2	2	4	2
M	2	2	2	2	2	2	2	2	2	2	2	2	2	4	2
M	2	2	2	2	2	2	2	2	2	2	2	2	2	4	2
M	2	2	2	2	2	2	2	2	2	2	1	2	1	4	2
M	2	2	2	2	2	2	2	2	2	2	2	2	2	4	2
M	2	2	2	2	2	2	2	2	2	2	2	2	2	4	2
M	2	2	2	2	2	2	2	2	2	2	2	2	2	4	2
M	2	2	2	2	2	2	2	2	2	2	2	2	2	4	2
M	2	2	2	2	2	2	2	2	2	2	2	2	1	4	2
M	2	2	2	2	2	2	2	2	1	2	1	2	2	4	2
M	2	2	2	2	2	2	2	2	2	2	1	2	2	4	2
M	2	2	2	2	2	2	2	2	2	2	2	2	2	4	2
M	2	2	2	2	2	2	2	2	2	2	2	2	2	4	2
M	2	2	2	2	2	2	2	2	2	2	2	2	2	4	2
M	2	2	2	2	2	2	2	2	2	2	2	2	1	4	2
M	2	2	2	2	2	2	2	2	2	2	2	2	2	4	2
M	1	2	2	1	2	2	2	2	2	2	2	2	2	4	2
M	1	2	2	1	1	2	2	2	2	2	2	2	2	4	2
M	1	2	2	1	1	2	2	2	2	2	2	2	1	4	2
M	1	2	2	1	1	1	2	2	2	2	1	2	2	4	2
M	1	2	2	1	1	1	1	2	2	2	2	2	1	4	2
M	2	2	2	2	2	2	2	2	2	2	2	2	2	4	1
M	2	2	2	2	2	2	2	2	2	2	2	2	2	4	2
M	2	2	2	2	2	2	2	2	2	2	2	2	2	4	2
M	2	2	2	2	2	2	2	2	2	2	2	2	2	4	2
M	2	2	2	2	2	2	2	2	2	2	2	2	1	4	2
M	2	2	2	2	2	2	2	2	2	2	2	2	2	4	2
M	2	2	2	2	2	2	2	2	2	2	2	2	2	4	2
M	2	2	2	2	2	2	2	2	2	2	2	2	2	4	2
F	2	2	2	2	2	2	2	2	2	2	2	2	2	4	1
M	1	2	2	1	2	2	2	2	2	2	2	2	2	4	1
M	1	2	2	1	2	2	2	2	2	2	2	2	2	4	1
M	2	2	2	2	2	2	2	2	2	2	2	2	2	4	2
M	2	2	2	2	2	2	2	2	2	2	2	2	2	4	2
M	2	2	2	2	2	2	2	2	2	2	2	2	2	4	2
M	1	2	2	1	2	2	2	2	2	2	2	2	2	4	2
M	1	2	2	1	2	2	2	2	2	2	2	2	2	4	2
M	1	2	2	1	2	2	2	2	2	2	2	2	2	4	2
M	2	2	2	2	2	2	2	2	2	2	2	2	2	4	2
M	2	2	2	2	2	2	2	2	2	2	2	2	2	4	2
M	2	2	2	2	2	2	2	2	2	2	2	2	2	4	2
M	2	2	2	2	2	2	2	2	2	2	2	2	2	4	2
M	2	2	2	2	2	2	2	2	2	2	2	2	2	4	2
M	2	2	2	2	2	2	2	2	2	2	2	2	2	4	2
M	1	1	2	1	2	2	2	2	2	2	2	2	2	4	2
M	1	1	2	1	2	2	2	2	2	2	2	2	2	4	2
M	1	1	2	1	2	2	2	2	2	2	2	2	2	4	2
M	1	1	2	1	2	1	2	2	2	1	1	2	2	4	2
M	1	1	2	1	2	2	2	2	2	2	1	2	1	4	2
M	1	1	2	1	2	2	2	2	2	2	2	2	2	4	2
M	1	2	2	1	2	2	2	2	2	2	2	2	2	4	2
F	1	2	2	1	2	2	2	2	2	2	2	2	2	4	2
M	1	2	2	1	2	2	2	2	2	2	2	2	2	4	1
M	1	2	2	1	2	2	2	2	2	2	2	2	2	4	2
M	1	2	2	1	2	2	2	2	2	2	2	2	2	4	2
M	1	2	2	1	2	2	2	2	2	2	2	2	2	4	2
M	2	2	2	2	2	2	2	2	2	1	2	2	1	4	2
M	2	2	2	2	2	2	2	2	2	2	2	2	2	4	2
M	2	2	2	2	2	2	2	1	2	2	1	2	1	4	2
M	1	2	2	1	2	2	2	2	2	2	2	2	2	4	1
F	2	2	2	2	2	2	2	2	2	2	2	2	2	4	2
F	2	2	2	2	2	2	2	2	2	2	2	2	2	4	2
F	2	2	2	2	2	2	2	2	2	2	2	2	2	4	2
F	2	2	2	2	2	2	2	2	2	2	2	2	2	4	2
F	2	2	2	2	2	2	2	2	2	2	2	2	2	4	2
M	2	2	2	2	2	2	2	2	2	2	2	2	2	4	2
M	2	2	2	2	2	2	2	2	2	2	2	2	2	4	2
M	2	2	2	2	2	2	2	2	2	2	2	2	2	4	2
M	2	2	2	2	2	1	2	2	2	2	2	2	2	4	2
M	2	2	2	2	2	2	2	2	2	2	2	2	2	4	2
M	2	2	2	2	2	2	2	2	2	2	2	2	2	4	2
M	2	2	2	2	2	2	2	2	2	2	2	2	2	4	2
M	2	2	2	2	2	2	2	2	2	2	2	2	2	4	2
M	2	2	2	2	2	2	2	2	2	2	2	2	2	4	2
M	2	2	2	2	2	2	2	2	2	2	2	2	2	4	2
M	2	2	2	2	2	2	2	2	2	2	2	2	2	4	2
F	2	2	2	2	2	2	2	2	2	2	2	2	2	4	2
F	2	2	2	2	2	2	2	2	2	2	1	2	1	4	2
M	2	2	2	2	2	2	2	2	2	2	2	2	1	4	2
M	2	2	2	2	2	2	2	2	2	2	2	2	2	4	2
M	2	2	2	2	2	2	2	2	2	2	2	2	2	4	2
M	2	2	2	2	2	2	2	2	2	2	2	2	2	4	2
M	1	2	2	1	2	2	2	2	2	2	2	2	2	4	2
M	2	2	2	2	2	1	2	2	2	1	2	2	1	4	2
M	2	2	2	2	2	1	2	2	1	1	1	2	1	4	2
M	2	2	2	2	2	2	2	2	2	2	2	2	2	4	2
M	2	2	2	2	2	2	2	2	2	2	2	2	2	4	2
M	2	2	2	2	2	2	2	2	2	2	2	2	2	4	2
M	2	2	2	2	2	2	2	2	2	2	2	2	2	4	2
M	2	2	2	2	2	2	2	2	2	2	2	2	2	4	2
M	2	2	2	2	2	2	2	2	2	2	2	2	1	4	2
M	2	2	2	2	2	2	2	2	2	2	2	2	2	4	2
M	2	2	2	2	2	2	2	2	2	2	2	2	2	3	2
M	2	2	2	2	2	2	2	2	2	2	1	2	2	3	2
M	2	2	2	2	2	2	2	2	2	2	2	2	2	3	2
M	1	2	2	1	2	2	2	2	2	2	2	2	2	4	2
M	1	2	2	1	2	2	2	2	2	2	2	2	2	4	2
M	2	2	2	2	2	2	2	2	2	1	1	2	1	4	2
M	2	2	2	2	2	2	2	2	2	2	2	2	2	4	2
M	2	2	2	2	2	2	2	2	2	2	2	2	2	4	2
M	2	2	2	2	2	2	2	2	2	2	2	2	2	4	2
M	2	2	2	2	2	2	2	2	2	2	2	2	2	4	2
M	2	2	2	2	2	2	2	2	2	2	1	2	2	4	2
M	2	2	2	2	2	2	2	2	2	2	2	2	2	4	2
M	2	2	2	2	2	2	2	2	2	2	2	2	2	4	2
M	2	2	2	2	2	2	2	2	2	2	2	2	2	4	2
M	2	2	2	2	2	2	2	2	2	2	2	2	2	4	2
M	2	2	2	2	2	1	2	2	2	2	2	2	2	4	2
M	2	2	2	2	2	2	2	2	2	2	2	2	2	4	2
M	2	2	2	2	2	2	2	2	2	2	2	2	2	4	2
M	2	2	2	2	2	2	2	2	1	2	2	2	1	4	2
M	2	2	2	2	2	2	2	2	2	2	2	2	2	4	2
M	2	2	2	2	2	2	2	2	2	2	2	2	2	4	2
M	2	2	2	2	2	2	2	2	2	2	2	2	2	4	2
M	2	2	2	2	2	1	2	2	2	2	1	2	2	4	2
M	2	2	2	2	2	2	2	2	2	2	2	2	2	4	2
M	2	2	2	2	2	2	2	2	2	2	2	2	2	4	2
M	1	2	2	1	2	2	2	2	2	2	2	2	2	4	1
M	1	2	2	1	2	2	2	2	2	2	2	2	2	4	1
M	1	2	2	1	2	2	2	2	2	2	2	2	2	4	1
M	1	2	2	1	2	2	2	2	2	2	2	2	2	4	1
M	2	2	2	2	2	2	2	2	2	2	2	2	2	4	2
M	2	2	2	2	2	2	2	2	2	2	2	2	2	4	2
M	2	2	2	2	2	2	2	2	2	2	2	2	2	4	2
M	2	2	2	2	2	2	2	2	2	2	1	2	2	4	2
M	2	2	2	2	2	2	2	2	2	2	1	2	1	4	2
M	2	2	2	2	2	2	2	2	2	2	2	2	2	4	2
M	2	2	2	2	2	2	2	2	2	2	2	2	2	4	2
M	2	2	2	2	2	2	2	2	2	2	2	2	2	4	2
M	2	2	2	2	2	2	2	2	2	2	2	2	2	4	2
M	2	2	2	2	2	2	2	2	2	2	1	1	2	4	2
M	2	2	2	2	2	2	2	2	2	2	2	2	2	4	2
M	2	2	2	2	2	2	2	2	2	2	2	2	2	4	2
M	2	2	2	2	2	2	2	2	2	2	2	2	2	4	2
M	2	2	2	2	2	2	2	2	2	2	2	2	2	4	2
M	2	2	2	2	2	2	2	2	2	2	2	2	1	4	2
M	2	2	2	2	2	2	2	2	2	2	1	2	1	4	2
M	2	2	2	2	2	2	2	2	2	2	2	2	2	4	2
M	2	2	2	2	2	2	2	2	2	2	2	2	2	4	2
M	2	2	2	2	2	2	2	2	2	2	2	2	2	4	2
M	2	2	2	2	2	2	2	2	2	2	2	2	2	4	2
M	2	2	2	2	2	2	2	2	2	2	2	2	2	4	2
M	2	2	2	2	2	2	2	2	2	2	2	2	2	4	2
M	2	2	2	2	2	2	2	2	2	2	2	2	2	4	2
M	2	2	2	2	2	2	2	2	2	2	2	2	2	4	2
M	2	2	2	2	2	2	2	2	2	2	2	2	2	4	2
M	2	2	2	2	2	2	2	2	2	2	2	2	1	4	2
M	2	2	2	2	2	2	2	2	2	2	2	2	2	4	2
M	2	2	2	2	2	2	2	2	2	2	2	2	1	4	2
M	2	2	2	2	2	2	2	2	2	2	1	2	1	4	2
M	2	2	2	2	2	2	2	2	1	2	1	2	1	4	2
M	2	2	2	2	2	2	2	2	2	2	2	2	2	4	2
M	2	2	2	2	2	2	2	2	1	2	2	2	2	4	2
M	2	2	2	2	2	2	2	2	2	2	1	2	1	4	2
M	2	2	2	2	2	2	2	2	2	2	2	2	2	4	2
M	2	2	2	2	2	2	2	2	2	2	2	2	2	4	2
M	2	2	2	2	2	2	2	2	2	2	2	2	2	4	2
M	2	2	2	2	2	2	2	2	2	2	2	2	2	4	2
M	2	2	2	2	2	2	2	2	2	2	1	2	2	4	2
M	2	2	2	2	2	2	2	2	2	2	2	2	2	4	2
M	2	2	2	2	2	2	2	2	2	2	2	2	2	4	2
M	2	2	2	2	2	1	2	2	1	2	2	2	2	4	2
M	2	2	2	2	2	2	2	2	2	2	2	2	2	4	2
M	2	2	2	2	2	2	2	2	2	2	2	2	1	4	2
M	2	2	2	2	2	2	2	2	2	2	2	2	2	4	2
M	2	2	2	2	2	2	2	2	2	2	2	2	2	4	2
F	2	2	2	2	2	2	2	2	2	2	2	2	2	4	2
M	2	2	2	2	2	2	2	2	2	2	2	2	2	4	2
F	2	2	2	2	2	2	2	2	2	1	2	2	1	4	1
M	1	2	2	1	2	2	2	2	2	2	2	2	2	4	2
M	1	2	2	1	2	1	2	2	2	2	2	2	2	4	2
M	1	2	2	1	2	2	2	2	2	2	2	2	2	4	2
F	2	2	2	2	2	1	2	2	2	2	2	2	1	4	2
F	2	2	2	2	2	1	2	2	2	2	1	2	1	4	2
F	2	2	2	2	2	2	2	2	2	2	2	2	2	4	2
M	2	2	2	2	2	2	2	2	2	2	2	2	2	4	2
M	2	2	2	2	2	2	2	2	2	2	2	2	2	4	2
M	2	2	2	2	2	2	2	2	2	2	2	2	2	4	2
M	2	2	2	2	2	2	2	2	2	2	2	2	2	4	2
M	1	2	2	1	2	2	2	2	2	2	2	2	2	4	2
M	1	2	2	1	2	2	2	2	2	2	2	2	2	4	2
M	2	2	2	2	2	2	2	2	2	2	1	2	2	4	2
M	2	2	2	2	2	2	2	2	2	2	2	2	2	4	2
M	2	2	2	2	2	2	2	2	2	2	2	2	2	4	2
M	2	2	2	2	2	2	2	2	2	2	2	2	2	4	2
M	2	2	2	2	2	2	2	2	2	2	2	2	2	4	2
M	2	2	2	2	2	2	2	2	2	2	2	2	2	4	2
M	2	2	2	2	2	2	2	2	2	2	2	2	2	4	2
M	2	2	2	2	2	2	2	2	2	2	2	2	2	4	2
M	2	2	2	2	2	2	2	2	2	2	2	2	2	4	2
M	2	2	2	2	2	2	2	2	1	2	2	2	2	4	2
M	2	2	2	2	2	2	2	2	2	2	2	2	2	4	2
M	1	2	2	1	2	2	2	2	2	2	2	2	2	4	2
M	1	2	2	1	2	2	2	2	2	2	2	2	2	4	2
M	1	2	2	1	2	1	2	2	2	2	2	2	1	4	2
M	2	2	2	2	2	2	2	2	2	2	2	2	2	4	2
M	2	2	2	2	2	2	2	2	2	2	1	2	1	4	2
M	2	2	2	2	2	2	2	2	2	2	2	2	2	4	2
M	2	2	2	2	2	2	2	2	2	2	2	2	2	4	2
M	2	2	2	2	2	2	2	2	2	1	2	2	2	4	2
M	2	2	2	2	2	2	2	2	2	2	2	2	2	4	2
M	1	2	2	1	2	2	2	2	2	2	2	2	2	4	2
M	1	2	2	1	2	2	2	2	2	2	2	2	2	4	2
M	1	2	2	1	2	2	2	2	2	2	2	2	2	4	2
M	2	2	2	2	2	2	2	2	2	2	2	2	2	4	2
M	2	2	2	2	2	2	2	2	2	2	2	2	2	4	2
M	2	2	2	2	2	2	2	2	2	2	2	2	2	4	2
M	2	2	2	2	2	1	2	2	2	2	2	2	1	4	2
M	2	2	2	2	2	2	2	2	2	2	2	2	2	4	2
M	2	2	2	2	2	2	2	2	2	2	2	2	2	4	2
M	2	2	2	2	2	2	2	2	2	2	2	2	1	4	2
M	2	2	2	2	2	2	2	2	2	2	2	2	2	4	2
M	2	2	2	2	2	2	2	2	2	2	2	2	2	4	2
M	2	2	2	2	1	2	2	2	2	2	2	2	2	4	2
M	2	2	2	2	1	2	2	2	2	2	2	2	2	4	2
M	2	2	2	2	1	2	2	2	2	2	2	2	2	4	2
M	2	2	2	2	1	2	2	2	2	2	2	2	2	4	2
M	2	2	2	2	1	2	2	2	2	2	2	2	2	4	2
M	2	2	2	2	1	2	2	2	2	2	2	2	2	4	2
M	2	2	2	2	2	2	2	2	2	2	2	2	2	4	2
M	1	2	2	1	2	1	2	2	2	2	2	2	2	4	2
M	1	2	2	1	2	1	2	2	2	2	1	2	2	4	2
M	1	2	2	1	2	2	2	2	2	2	2	2	1	4	2
M	1	2	2	1	2	2	2	2	2	2	2	2	2	4	2
M	1	2	2	1	2	2	2	2	2	2	2	2	2	4	2
M	1	2	2	1	2	2	2	2	2	2	2	2	2	4	2
M	1	2	2	1	2	2	2	2	2	2	2	2	2	4	2
M	2	2	2	2	2	2	2	2	2	2	2	2	2	4	2
M	2	2	2	2	2	2	2	2	2	2	2	2	2	4	2
M	2	2	2	2	2	2	2	2	2	2	2	2	2	4	2
M	1	2	2	1	2	2	2	2	2	2	2	2	2	4	2
M	2	2	2	2	2	1	1	2	2	2	1	1	1	4	2
M	1	1	2	2	2	2	2	2	2	2	2	2	1	4	2
M	1	1	2	2	2	1	2	2	2	2	2	2	1	4	2
F	2	2	2	2	2	2	2	2	2	2	2	2	2	4	2
M	2	2	2	2	2	2	2	2	2	2	2	2	2	4	2
M	2	2	2	2	2	2	2	2	2	2	2	2	2	4	2
M	2	2	2	2	2	2	2	2	2	2	2	2	1	4	2
M	2	2	2	2	2	1	1	2	2	2	2	2	2	4	2
M	2	2	2	2	2	2	2	2	2	2	2	2	2	4	2
M	2	2	2	2	2	2	2	2	2	2	2	2	2	4	2
M	2	2	2	2	2	2	2	2	2	2	1	2	2	4	2
M	2	2	2	2	2	2	2	2	2	2	1	2	1	4	2
M	2	2	2	2	2	1	2	2	2	2	2	2	1	4	2
F	2	2	2	2	2	2	2	2	2	2	2	2	1	4	2
F	2	2	2	2	2	2	2	2	2	2	2	2	2	4	2
M	2	2	2	2	2	2	2	2	2	2	2	2	2	4	2
M	2	2	2	2	2	2	2	2	2	2	2	2	2	4	2
M	2	2	2	2	2	2	2	2	2	2	2	2	2	4	2
M	2	2	2	2	2	2	2	2	2	2	2	2	2	4	2
M	1	1	2	1	2	2	2	2	2	2	2	2	2	4	2
M	2	2	2	2	2	2	2	2	2	2	2	2	2	4	2
M	2	2	2	2	2	2	2	2	2	2	1	2	1	4	2
M	2	2	2	2	2	2	2	2	2	2	2	2	2	4	2
M	2	2	2	2	2	2	1	2	2	1	2	2	2	4	2
M	2	2	2	2	2	2	2	2	2	1	2	2	1	4	2
M	2	2	2	2	2	2	2	2	2	2	2	2	2	4	2
M	2	2	2	2	2	2	2	2	2	2	2	2	2	4	2
M	2	2	2	2	2	2	2	2	2	2	2	2	2	4	2
M	2	2	2	2	2	2	2	2	2	2	2	2	2	4	2
M	2	2	2	2	2	2	2	2	2	2	2	2	2	4	2
M	2	2	2	2	2	2	2	2	2	2	2	2	2	4	2
M	2	2	2	2	2	2	2	2	2	2	2	2	2	4	2
M	2	2	2	2	2	2	2	2	2	2	2	2	2	4	2
M	2	2	2	2	2	2	2	2	2	2	2	2	2	4	2
M	2	2	2	2	2	2	2	2	2	2	1	2	2	4	2
M	2	2	2	2	2	2	2	2	2	2	2	2	2	4	2
M	2	2	2	2	2	2	2	2	2	2	2	2	2	4	2
M	2	2	2	2	2	2	2	2	2	2	2	2	2	4	2
M	2	2	2	2	2	2	2	2	2	2	2	2	2	4	2
M	2	2	2	2	2	2	2	2	2	2	2	2	2	4	2
M	2	2	2	2	2	2	2	2	2	2	2	2	1	4	2
M	2	2	2	2	2	2	2	2	2	2	2	2	2	4	2
M	2	2	2	2	2	2	2	2	2	2	1	2	1	4	2
M	2	2	2	2	2	2	2	2	2	2	2	2	1	4	2
M	2	2	2	2	2	2	2	2	2	2	2	2	2	4	2
M	2	2	2	2	2	2	2	2	2	2	1	2	1	4	2
M	2	2	2	2	2	2	2	2	2	2	1	2	1	4	2
M	2	2	2	2	2	2	2	2	2	2	2	2	2	4	2
M	2	2	2	2	2	2	2	2	2	2	2	2	2	4	2
M	2	2	2	2	2	2	2	2	2	2	1	2	2	4	2
M	2	2	2	2	2	2	2	2	2	2	2	2	2	4	2
M	2	2	2	2	2	2	2	2	2	2	2	2	2	4	2
M	2	2	2	2	2	2	2	2	2	2	2	2	2	4	2
M	2	2	2	2	2	2	2	2	2	2	2	2	2	4	2
M	2	2	2	2	2	2	2	2	2	2	2	2	2	4	2
M	2	2	2	2	2	2	2	2	2	2	2	2	2	4	2
M	2	2	2	2	2	2	2	2	2	2	2	2	2	4	2
M	2	2	2	2	2	2	2	2	2	2	2	2	2	4	2
M	2	2	2	2	2	2	2	2	2	2	2	2	2	4	2
M	2	2	2	2	2	2	2	2	2	2	2	2	2	4	2
M	2	2	2	2	2	2	2	2	2	2	2	2	2	4	2
M	2	2	2	2	2	2	2	2	2	2	2	2	2	4	2
F	2	2	2	2	2	2	2	2	2	2	2	2	2	4	2
M	2	2	2	2	2	2	2	2	2	2	2	2	2	4	2
M	2	2	2	2	2	2	2	2	2	2	2	2	2	4	2
M	2	2	2	2	2	2	2	2	2	2	2	2	2	4	2
M	2	2	2	2	2	2	2	2	2	2	2	2	2	4	2
M	2	2	2	2	2	2	2	2	2	1	2	2	1	4	2
M	2	2	2	2	2	2	2	2	2	2	2	2	2	4	2
M	2	2	2	2	2	2	2	2	2	2	2	2	2	4	2
M	2	2	2	2	2	2	2	2	2	2	2	2	2	4	2
M	2	2	2	2	2	2	2	2	2	2	2	2	2	4	2
M	2	2	2	2	2	2	2	2	2	2	2	2	2	4	2
M	2	2	2	2	2	2	2	2	2	2	2	2	2	4	2
M	2	2	2	2	2	2	2	2	2	2	1	2	1	4	2
M	2	2	2	2	2	2	2	2	2	2	2	2	2	4	2
M	2	2	2	2	2	2	2	2	2	2	2	2	2	4	2
M	2	2	2	2	2	2	2	2	2	2	2	2	2	4	2
M	2	2	2	2	2	2	2	2	2	2	2	2	2	4	2
M	2	2	2	2	2	2	2	2	2	2	2	2	2	4	2
M	2	2	2	2	2	2	2	2	2	2	2	2	2	4	2
M	2	2	2	2	2	2	2	2	2	2	2	2	2	4	2
M	2	2	2	2	2	2	2	2	2	2	1	2	1	4	2
M	2	2	2	2	2	2	2	2	2	2	1	2	2	4	2
M	2	2	2	2	2	2	2	2	2	2	2	2	2	4	2
M	2	2	2	2	2	2	2	2	2	2	2	2	1	4	2
M	2	2	2	2	2	2	2	2	2	2	2	2	2	4	2
M	2	2	2	2	2	2	2	2	2	2	2	2	2	4	2
M	2	2	2	2	2	1	2	2	2	2	2	2	2	4	2
M	2	2	2	2	2	1	1	2	2	2	2	2	2	4	2
M	2	2	2	2	2	2	2	2	2	2	1	2	1	4	2
M	1	2	2	1	2	2	2	2	1	1	1	1	1	4	2
M	1	2	2	1	2	2	2	2	2	2	2	2	2	4	2
M	2	2	2	2	2	2	2	2	2	2	2	2	2	4	2
M	2	2	2	2	2	2	2	2	2	2	2	2	2	4	2
M	2	2	2	2	2	2	2	2	2	2	2	2	2	4	2
M	2	2	2	2	2	2	2	2	2	2	2	2	2	4	2
M	2	2	2	2	2	2	2	2	2	2	2	2	2	4	2
M	2	2	2	2	2	2	2	2	2	2	2	2	1	4	2
M	2	2	2	2	2	2	2	2	2	2	2	2	2	4	2
M	2	2	2	2	2	2	2	2	2	2	2	2	2	4	2
M	2	2	2	2	2	2	2	2	2	2	2	2	2	4	2
M	2	2	2	2	2	2	2	2	2	2	2	2	2	4	2
M	2	2	2	2	2	2	2	2	2	2	1	2	1	4	2
M	2	2	2	2	2	2	2	2	2	2	2	2	2	4	2
M	1	1	2	2	2	2	2	2	1	2	2	2	1	4	2
M	2	2	2	2	2	2	2	2	2	2	2	2	1	4	2
M	2	2	2	2	2	2	1	2	2	2	2	2	1	4	2
M	2	2	2	2	2	1	2	2	1	2	1	2	1	4	2
M	2	2	2	2	2	1	2	2	1	2	2	2	2	4	2
M	2	2	2	2	2	1	2	2	2	2	2	2	2	4	2
M	2	2	2	2	2	2	2	2	2	2	2	2	2	4	2
M	2	2	2	2	2	2	2	2	2	2	2	2	2	4	2
M	2	2	2	2	2	2	2	2	2	2	2	2	2	4	2
M	2	2	2	2	2	2	2	2	2	2	2	2	2	4	2
M	2	2	2	2	2	2	2	2	2	2	2	2	2	4	2
M	2	2	2	2	2	2	2	2	1	2	2	2	2	4	2
M	2	2	2	2	2	2	2	2	2	2	2	2	2	4	2
M	2	2	2	2	2	2	2	1	2	2	2	2	2	4	2
M	2	2	2	2	2	2	2	2	2	2	2	2	2	4	2
M	2	2	2	2	2	2	2	2	2	2	1	2	2	4	2
M	2	2	2	2	2	2	2	2	1	2	2	2	2	4	2
M	2	2	2	2	2	2	2	2	2	2	2	2	2	4	2
M	1	2	2	1	1	2	2	2	2	2	2	2	2	4	2
F	2	2	2	2	2	2	2	2	2	2	2	2	2	4	2
M	1	2	2	1	2	2	2	2	2	2	2	2	2	4	2
M	1	2	2	1	2	2	2	2	2	2	2	2	2	4	2
M	1	2	2	1	2	2	2	2	2	2	2	2	2	4	2
M	1	2	2	1	2	2	2	2	2	2	2	2	2	4	2
M	2	2	2	2	2	2	2	2	2	2	2	2	2	4	2
M	2	2	2	2	2	2	2	2	2	2	2	2	2	4	2
M	2	2	2	2	2	1	2	2	2	2	1	2	2	4	2
M	2	2	2	2	2	2	2	2	2	2	2	2	2	4	2
F	2	2	2	2	2	2	2	2	2	2	2	2	2	4	2
M	2	2	2	2	2	2	2	2	2	2	2	2	2	4	2
M	2	2	2	2	2	2	2	2	2	2	2	2	2	4	2
M	2	2	2	2	2	2	2	2	2	2	2	2	2	4	2
M	2	2	2	2	2	2	2	2	2	2	2	2	2	4	2
M	2	2	2	2	2	2	2	2	2	2	2	2	2	4	2
M	2	2	2	2	2	2	2	2	2	2	2	2	2	4	2
M	2	2	2	2	2	2	2	2	2	2	2	2	2	4	2
M	2	2	2	2	2	2	2	2	2	2	2	2	2	4	2
M	2	2	2	2	2	2	2	2	2	2	2	2	2	4	2
M	2	2	2	2	2	2	2	2	1	2	1	2	2	4	2
M	2	2	2	2	2	2	2	2	2	2	2	2	2	4	2
M	2	2	2	2	2	2	2	2	2	2	2	2	1	4	2
M	2	2	2	2	2	2	2	2	2	2	2	2	2	4	2
M	2	2	2	2	2	2	2	2	2	2	2	2	2	4	2
M	1	2	2	1	2	1	2	2	2	2	2	2	1	4	2
M	1	2	2	1	2	1	2	2	2	2	1	2	1	4	2
M	1	2	2	1	2	2	2	2	2	2	2	2	2	4	2
F	2	2	2	2	2	2	2	2	2	2	2	2	2	4	2
F	2	2	2	2	2	2	2	2	2	2	2	2	2	4	2
F	2	2	2	2	2	2	2	2	2	2	2	2	2	4	2
F	2	2	2	2	2	2	2	2	2	2	2	2	2	4	2
F	2	2	2	2	2	2	2	2	2	2	2	2	2	4	2
F	2	2	2	2	2	2	2	2	2	2	2	2	2	4	2
M	1	2	2	1	2	2	2	2	2	2	2	2	2	4	2
M	1	2	2	1	2	2	2	2	2	2	2	2	2	4	2
M	1	2	2	1	2	2	2	2	2	2	2	2	2	4	2
M	2	2	2	2	2	2	2	2	2	2	2	2	2	4	2
M	2	2	2	2	2	2	2	2	2	2	2	2	2	4	2
M	2	2	2	2	2	2	2	2	2	2	2	2	2	4	2
M	2	2	2	2	2	2	2	2	2	2	2	2	2	4	2
M	2	2	2	2	2	2	2	2	2	2	2	2	2	4	2
M	1	1	1	1	2	2	2	2	2	2	1	2	2	4	2
M	1	1	1	1	2	2	2	2	2	2	2	2	2	4	2
M	1	1	1	1	2	2	2	2	2	2	2	2	2	4	2
M	2	2	2	2	2	2	2	2	2	2	2	2	2	4	2
M	2	2	2	2	2	2	2	2	2	2	1	2	1	4	2
M	2	2	2	2	2	2	2	2	2	2	2	2	2	4	2
M	2	2	2	2	2	2	2	2	2	2	2	2	2	4	2
M	2	2	2	2	2	2	2	2	2	2	2	2	2	4	2
M	2	2	2	2	2	2	2	2	2	2	2	2	2	4	2
M	2	2	2	2	2	2	2	2	2	2	2	2	1	4	2
M	1	1	2	2	2	2	2	2	2	2	2	2	2	4	2
M	1	1	2	2	2	2	2	2	2	2	2	2	2	4	2
M	1	1	2	2	2	2	2	2	2	2	1	2	1	4	2
M	2	2	2	2	2	2	2	2	2	2	2	2	2	4	2
M	2	2	2	2	2	2	2	2	2	2	2	2	2	4	2
M	2	2	2	2	2	2	2	2	2	2	2	2	2	4	2
M	2	2	2	2	2	2	2	2	2	2	2	2	2	4	2
M	2	2	2	2	2	2	2	2	2	2	2	2	2	4	2
M	2	2	2	2	2	2	2	2	2	2	2	2	2	4	2
F	2	2	2	2	2	2	2	2	2	2	2	2	1	4	2
M	2	2	2	2	2	2	2	2	2	2	2	2	2	4	2
M	2	2	2	2	2	2	2	2	2	2	2	2	2	4	2
M	2	2	2	2	2	2	2	2	2	2	2	2	2	4	2
M	2	2	2	2	2	2	2	2	2	2	2	2	2	4	2
M	2	2	2	2	2	2	2	2	2	2	2	2	2	4	2
F	1	2	2	1	2	2	2	2	2	2	2	2	2	4	2
M	2	2	2	2	2	2	2	2	2	2	2	2	2	4	2
M	2	2	2	2	2	2	2	2	1	2	1	2	1	4	2
M	2	2	2	2	2	2	2	2	2	2	2	2	2	4	2
M	2	2	2	2	2	2	2	2	2	2	2	2	1	4	2
M	2	2	2	2	2	2	2	2	2	2	2	2	1	4	2
M	2	2	2	2	2	2	2	2	2	2	2	2	2	4	2
M	2	2	2	2	2	2	2	2	2	2	2	2	2	4	2
F	2	2	2	2	2	2	2	2	2	2	2	2	1	3	2
F	2	2	2	2	2	2	2	2	2	2	2	2	1	3	2
F	2	2	2	2	2	2	2	2	2	2	2	2	2	3	2
M	2	2	2	2	2	2	2	2	2	2	2	2	2	4	2
M	2	2	2	2	2	2	2	2	2	2	2	2	2	4	2
M	2	2	2	2	2	2	2	2	2	2	2	2	2	4	2
M	2	2	2	2	2	2	2	2	2	2	2	2	2	4	2
M	2	2	2	2	2	2	2	2	2	2	2	2	2	4	2
M	2	2	2	2	2	2	2	2	2	2	2	2	2	4	2
M	2	2	2	2	2	2	2	2	2	2	2	2	2	4	1
M	2	2	2	2	2	1	2	2	1	2	1	2	1	4	1
M	2	2	2	2	2	2	2	2	2	2	2	2	1	4	1
M	2	2	2	2	2	2	2	2	2	2	2	2	2	4	2
M	2	2	2	2	2	2	2	2	2	2	2	2	2	4	2
M	2	2	2	2	2	2	2	2	2	2	2	2	2	4	2
M	2	2	2	2	2	2	2	2	2	2	2	2	2	4	2
M	2	2	2	2	2	2	2	2	2	2	2	2	1	4	2
M	2	2	2	2	2	2	2	2	2	2	1	2	1	4	2
M	2	2	2	2	2	2	2	2	2	2	2	2	2	4	2
F	2	2	2	2	2	2	2	2	2	2	1	2	2	4	2
M	1	2	2	1	2	2	2	2	2	2	1	2	2	4	2
M	1	2	2	1	2	2	2	2	2	2	2	2	2	4	2
M	1	2	2	1	2	1	2	2	2	2	2	2	2	4	2
F	2	2	2	2	2	2	2	2	2	2	1	2	2	4	1
F	2	2	2	2	2	2	2	2	2	2	1	2	2	4	1
F	2	2	2	2	2	2	2	2	2	2	2	2	1	4	1
M	2	2	2	2	2	2	2	2	2	2	2	2	2	4	2
M	2	2	2	2	2	2	2	2	2	2	2	2	2	4	2
M	2	2	2	2	2	2	2	2	2	2	2	2	1	4	2
M	2	2	2	2	2	2	2	2	2	2	2	2	2	4	2
M	2	2	2	2	2	2	2	2	1	2	2	2	2	4	2
M	2	2	2	2	2	2	2	2	2	2	2	2	2	4	2
M	2	2	2	2	2	2	2	2	2	2	2	2	2	4	2
M	2	2	2	2	2	2	2	2	2	2	2	2	2	4	2
M	2	2	2	2	2	2	2	2	2	2	1	2	1	4	2
M	2	2	2	2	2	2	2	2	2	2	2	2	2	4	2
F	2	2	2	2	2	2	2	2	2	2	2	2	2	4	2
M	2	2	2	2	2	2	2	2	2	2	2	2	2	4	2
F	2	2	2	2	2	2	2	2	2	2	2	2	2	4	2
M	2	2	2	2	2	2	2	2	2	2	2	2	2	4	2
M	2	2	2	2	2	2	2	2	2	2	1	2	2	4	2
M	2	2	2	2	2	2	2	2	2	2	2	2	2	4	2
M	2	2	2	2	2	2	2	2	2	2	2	2	2	4	2
M	2	2	2	2	2	2	2	2	2	2	2	2	2	4	2
M	2	2	2	2	2	2	2	2	2	2	2	2	2	4	2
M	2	2	2	2	2	2	2	2	2	2	2	2	2	4	2
M	2	2	2	2	2	2	2	2	2	2	2	2	2	4	2
M	2	2	2	2	2	2	2	2	2	2	2	2	2	4	2
M	2	2	2	2	2	2	2	2	2	2	1	2	2	4	2
M	2	2	2	2	2	2	2	2	2	2	2	2	2	4	2
M	2	2	2	2	2	2	2	2	2	2	2	2	2	4	2
M	2	2	2	2	2	2	2	2	2	2	2	2	2	4	2
M	2	2	2	2	2	2	2	2	2	2	2	2	2	4	2
M	2	2	2	2	2	2	2	2	2	2	2	2	2	4	2
M	2	2	2	2	2	2	2	2	2	2	2	2	2	4	2
M	2	2	2	2	2	2	2	2	2	2	2	2	1	4	2
M	2	2	2	2	2	2	2	2	2	2	1	2	1	4	2
M	2	2	2	2	2	2	2	2	2	2	2	2	2	4	2
M	2	2	2	2	2	2	2	2	2	2	2	2	2	4	2
M	2	2	2	2	2	2	2	2	2	2	2	2	2	4	2
M	2	2	2	2	2	2	2	2	2	2	2	2	2	4	2
M	2	2	2	2	2	2	2	2	2	2	2	2	2	4	2
M	2	2	2	2	2	2	2	2	2	2	2	2	1	4	2
M	2	2	2	2	2	2	2	2	2	2	2	2	2	4	2
M	2	2	2	2	2	2	2	2	2	2	2	1	2	4	2
M	2	2	2	2	2	2	2	2	2	2	2	2	2	4	2
M	2	2	2	2	2	2	2	2	2	2	2	2	2	4	2
F	2	2	2	2	2	2	2	2	2	2	2	2	2	4	2
F	2	2	2	2	2	2	2	2	2	2	2	2	2	4	2
M	2	2	2	2	2	2	2	2	2	2	2	2	2	4	2
M	2	2	2	2	2	2	2	2	2	2	2	2	2	4	2
M	2	2	2	2	2	2	2	2	2	2	2	2	2	4	2
M	2	2	2	2	2	2	2	2	2	2	2	2	2	4	2
M	2	2	2	2	2	2	2	2	2	2	2	2	2	4	2
M	2	2	2	2	2	2	2	2	2	2	2	2	2	4	2
M	2	2	2	2	2	2	2	2	2	2	2	2	2	4	2
M	2	2	2	2	2	2	2	2	2	2	2	2	2	4	2
F	1	2	2	1	2	2	2	2	2	2	1	2	1	4	2
F	1	2	2	1	2	2	2	2	2	2	2	2	2	4	2
M	1	2	2	1	2	2	2	2	2	2	2	2	2	4	2
M	1	2	2	1	2	2	2	2	1	2	2	2	2	4	2
M	1	2	2	1	2	2	2	1	2	2	1	2	1	4	2
M	1	2	2	1	2	1	2	2	2	2	2	2	2	4	2
M	1	2	2	1	2	2	2	2	2	2	2	2	2	4	2
M	2	2	2	2	2	2	2	2	2	2	2	2	2	4	2
M	2	2	2	2	2	2	2	2	2	2	2	2	1	4	2
M	2	2	2	2	2	2	2	2	2	2	2	2	2	4	2
M	2	2	2	2	2	2	2	2	2	2	2	2	2	4	2
M	2	2	2	2	2	2	2	2	2	2	2	2	2	4	2
M	1	2	2	1	2	2	2	2	2	1	2	1	1	4	2
M	2	2	2	2	2	2	2	2	2	2	2	2	2	4	2
M	2	2	2	2	2	2	2	2	2	2	2	2	2	4	2
M	2	2	2	2	2	2	2	2	2	2	2	2	2	4	2
M	2	2	2	2	2	2	2	2	2	2	2	2	2	4	2
M	2	2	2	2	2	2	2	2	2	2	2	2	2	4	2
M	2	2	2	2	2	2	2	2	2	2	1	1	1	4	2
M	2	2	2	2	2	2	2	2	2	2	2	2	2	4	2
M	2	2	2	2	2	2	2	2	2	2	2	2	2	4	2
M	2	2	2	2	2	2	2	2	2	2	1	2	2	4	2
M	2	2	2	2	2	2	2	2	2	2	2	2	2	4	2
M	2	2	2	2	2	2	2	2	1	2	2	2	1	4	2
M	2	2	2	2	2	2	2	2	2	2	2	2	2	4	2
M	2	2	2	2	2	2	2	2	2	2	1	2	1	4	2
M	2	2	2	2	2	2	2	2	2	2	1	2	1	4	2
M	1	2	2	1	2	2	2	2	2	2	2	2	2	4	2
M	1	2	2	1	2	2	2	2	2	2	2	2	1	4	2
M	1	2	2	1	2	1	2	2	2	2	2	2	2	4	2
M	1	2	2	1	2	2	2	2	2	2	2	2	2	4	2
M	2	2	2	2	2	2	2	2	2	2	2	2	2	4	2
M	2	2	2	2	2	2	2	2	2	2	2	2	1	4	2
M	2	2	2	2	2	2	2	2	2	2	2	2	2	4	2
M	2	2	2	2	2	2	2	2	2	2	2	2	2	4	2
M	2	2	2	2	2	2	2	2	2	2	2	2	2	4	2
M	2	2	2	2	2	2	2	2	2	2	2	2	2	4	2
M	2	2	2	2	2	2	2	2	2	2	2	2	2	4	2
M	2	2	2	2	2	1	2	2	2	2	2	2	1	4	2
M	1	2	1	1	2	2	2	2	2	2	2	2	2	4	2
M	1	2	1	1	2	2	2	2	2	2	1	2	1	4	2
M	1	2	1	1	2	2	2	2	2	2	2	2	2	4	2
F	2	2	2	2	2	2	2	2	2	2	2	2	2	4	2
F	2	2	2	2	2	2	2	2	2	2	2	2	1	4	2
M	2	2	2	2	2	2	2	2	2	2	2	2	2	4	2
M	1	2	2	1	2	2	2	2	2	2	2	2	2	4	2
M	2	2	2	2	2	2	2	2	2	2	2	2	2	4	2
F	2	2	2	2	2	2	2	2	2	2	1	2	2	4	2
F	2	2	2	2	2	2	2	2	2	2	2	2	1	4	2
M	1	2	2	1	2	2	2	2	2	2	2	2	2	4	2
M	1	2	2	1	2	2	2	2	2	2	2	2	1	4	2
M	2	2	2	2	2	2	2	2	2	2	2	2	2	4	2
M	2	2	2	2	2	2	2	2	2	2	2	2	2	4	2
M	2	2	2	2	2	2	2	2	2	2	2	2	2	4	2
M	2	2	2	2	2	2	2	2	2	2	2	2	2	4	2
M	2	2	2	2	2	2	2	2	2	2	2	2	2	4	2
M	1	2	2	1	2	2	2	2	2	2	2	2	2	4	2
M	1	2	2	1	2	2	2	2	1	2	2	2	2	4	2
M	1	2	2	1	2	2	2	2	2	2	1	2	1	4	2
M	2	2	2	2	2	2	2	2	2	2	2	2	2	4	2
M	2	2	2	2	2	2	2	2	2	2	2	2	2	4	2
M	2	2	2	2	2	2	2	2	2	2	2	2	1	4	2
M	2	2	2	2	2	2	2	2	2	2	2	2	2	4	2
M	2	2	2	2	2	2	2	2	2	2	2	2	2	4	2
M	2	2	2	2	2	2	2	2	2	2	2	2	2	4	2
M	2	2	2	2	2	2	2	2	2	2	2	2	2	4	2
M	1	1	2	1	2	2	2	2	2	2	2	2	2	4	2
M	1	1	2	1	2	2	2	2	2	2	2	2	2	4	2
M	1	1	2	1	2	1	2	2	2	2	1	2	1	4	2
M	1	1	2	1	2	2	2	2	2	2	2	2	2	4	2
M	1	1	2	1	2	2	2	2	2	2	2	2	2	4	2
M	1	1	2	1	2	2	2	2	2	2	2	2	2	4	2
M	1	1	2	1	2	2	2	2	2	2	2	2	1	4	2
F	2	2	2	2	2	2	2	2	2	2	2	2	2	4	2
F	2	2	2	2	2	2	2	2	2	2	2	2	2	4	2
F	2	2	2	2	2	2	2	2	2	2	2	2	2	4	2
F	1	2	2	1	2	2	2	2	2	2	1	2	1	4	1
M	2	2	2	2	2	2	2	2	2	2	2	2	2	4	2
M	2	2	2	2	2	2	2	2	2	2	2	2	2	4	2
M	2	2	2	2	2	2	2	2	2	2	2	2	2	4	2
M	2	2	2	2	2	2	2	2	2	2	2	2	2	4	2
M	2	2	2	2	2	2	2	2	2	2	1	2	1	4	2
M	2	2	2	2	2	2	2	2	2	2	1	2	2	4	2
M	2	2	2	2	2	2	2	2	2	2	2	2	2	4	2
M	2	2	2	2	2	2	2	2	2	2	2	2	2	4	2
M	2	2	2	2	2	2	2	2	2	2	1	2	2	4	2
M	2	2	2	2	2	2	2	2	2	2	2	2	2	4	2
M	2	2	2	2	2	2	2	2	2	2	2	2	2	4	2
M	2	2	2	2	2	2	2	2	2	2	2	2	2	4	2
M	2	2	2	2	2	2	2	2	2	2	1	2	2	4	2
M	2	2	2	2	2	2	2	2	2	2	2	2	2	4	2
M	2	2	2	2	2	2	2	2	2	2	2	2	2	4	2
M	1	2	2	1	2	2	2	2	2	2	2	2	2	4	2
M	1	1	1	1	2	2	2	2	2	2	2	2	2	4	2
M	1	1	1	1	2	2	2	2	2	2	2	2	2	4	2
M	1	1	1	1	2	2	2	2	2	2	2	2	2	4	2
M	2	2	2	2	2	2	2	2	2	2	2	2	2	4	2
M	2	2	2	2	2	2	2	2	2	2	2	2	1	4	2
F	2	2	2	2	2	2	2	2	2	2	2	2	2	4	1
M	2	2	2	2	2	2	2	2	2	2	2	2	2	4	2
M	2	2	2	2	2	2	2	2	2	2	1	2	1	4	2
M	1	1	2	2	2	2	2	2	2	2	2	2	1	4	2
M	2	2	2	2	2	2	2	2	1	1	2	2	1	4	2
M	2	2	2	2	2	2	2	2	2	2	2	2	2	4	2
F	2	2	2	2	2	2	2	2	2	2	2	2	2	4	2
M	2	2	2	2	2	2	2	2	2	2	2	2	2	4	2
M	2	2	2	2	2	2	2	2	2	2	1	2	2	4	2
M	2	2	2	2	2	2	2	2	2	2	2	2	2	4	2
M	2	2	2	2	2	2	2	2	2	2	1	2	1	4	2
M	2	2	2	2	2	2	2	2	2	2	2	2	2	4	2
M	2	2	2	2	2	2	2	2	2	2	2	2	2	4	2
M	2	2	2	2	2	2	2	2	2	2	2	2	2	4	2
M	2	2	2	2	2	2	2	2	2	2	2	2	2	4	2
M	2	2	2	2	2	2	2	2	2	2	1	2	1	4	2
M	2	2	2	2	2	2	2	2	2	2	2	2	2	4	2
M	2	2	2	2	2	2	2	2	2	2	2	2	2	4	2
M	2	2	2	2	2	2	2	2	2	2	2	2	2	4	2
M	2	2	2	2	2	2	2	2	2	2	2	2	2	4	2
M	2	2	2	2	2	2	2	2	2	2	2	2	2	4	2
M	2	2	2	2	2	2	2	2	2	2	1	2	1	4	2
M	2	2	2	2	2	2	2	2	2	2	2	2	2	4	2
M	2	2	2	2	2	2	2	2	2	2	2	2	2	4	2
M	2	2	2	2	2	2	2	2	2	2	2	2	2	4	2
M	2	2	2	2	2	2	2	2	2	2	2	2	2	4	2
M	2	2	2	2	2	2	2	2	2	2	2	2	2	4	2
M	2	2	2	2	2	2	2	2	2	2	2	2	2	4	2
M	1	2	1	2	2	2	2	2	2	2	2	2	2	4	2
M	1	2	1	2	2	2	2	2	2	2	2	2	2	4	2
M	1	2	1	2	2	2	2	2	2	2	2	2	2	4	2
M	1	2	1	2	2	2	2	2	2	2	2	2	2	4	2
M	2	2	2	2	2	1	2	2	2	2	2	2	2	4	2
M	2	2	2	2	2	2	2	2	2	2	2	2	2	4	2
M	2	2	2	2	2	2	2	2	2	2	1	2	1	4	2
M	2	2	2	2	2	2	2	2	2	2	2	2	2	4	2
M	2	2	2	2	2	1	2	1	2	2	1	2	1	4	2
M	2	2	2	2	2	2	2	2	2	2	2	2	2	4	2
M	2	2	2	2	2	2	2	2	2	2	2	2	2	4	2
M	2	2	2	2	2	2	2	2	2	2	2	2	2	4	2
M	2	2	2	2	1	2	2	2	2	2	1	2	1	4	2
M	2	2	2	2	2	2	2	2	2	2	2	2	2	4	2
M	2	2	2	2	2	2	2	2	2	2	2	2	2	4	2
M	2	2	2	2	2	2	2	2	2	2	2	2	2	4	2
M	1	2	2	1	2	2	2	2	2	2	2	2	2	4	2
M	1	2	2	1	2	2	2	2	2	2	2	2	2	4	2
M	1	2	2	1	2	2	2	2	2	2	2	2	2	4	2
M	2	2	2	2	2	2	2	2	2	2	2	2	2	4	2
M	2	2	2	2	2	2	2	2	2	2	2	2	2	4	2
M	2	2	2	2	2	2	2	2	2	2	2	2	2	4	2
M	2	2	2	2	2	1	2	2	2	2	2	2	2	4	2
F	2	2	2	2	2	2	2	2	2	2	2	2	2	4	1
F	2	2	2	2	2	2	2	2	2	2	2	2	2	4	1
M	1	2	2	1	2	1	2	2	2	2	2	2	2	4	2
M	1	2	2	1	2	2	2	2	2	2	2	2	2	4	2
M	1	2	2	1	2	2	2	2	2	2	2	2	2	4	2
M	2	2	2	2	2	2	2	2	2	2	2	2	2	4	2
M	2	2	2	2	2	2	2	2	2	2	2	2	2	4	2
M	2	2	2	2	2	2	2	2	2	2	2	2	2	4	2
M	2	2	2	2	2	2	2	2	2	2	2	2	2	4	2
M	2	2	2	2	2	2	2	2	2	2	2	2	2	4	2
M	2	2	2	2	2	2	2	2	2	2	2	2	2	4	2
M	2	2	2	2	2	2	2	2	2	2	2	2	2	4	2
M	2	2	2	2	2	2	2	2	2	2	2	2	2	4	2
M	2	2	2	2	2	2	2	2	2	2	2	2	2	4	2
M	2	2	2	2	2	2	2	2	2	2	2	2	2	4	2
F	2	2	2	2	1	2	2	2	2	2	2	2	2	4	2
M	2	2	2	2	2	2	2	2	2	2	2	2	2	4	2
M	2	2	2	2	2	2	2	2	2	2	1	2	1	4	2
M	2	2	2	2	2	1	2	2	2	1	2	1	2	4	2
M	2	2	2	2	2	2	2	2	2	2	2	2	2	4	2
M	2	2	2	2	2	2	2	2	2	2	2	2	2	4	2
M	2	2	2	2	2	2	2	2	2	2	2	2	2	4	2
M	2	2	2	2	2	2	2	2	2	2	2	2	2	4	2
M	2	2	2	2	2	2	2	2	2	2	2	2	2	4	2
M	2	2	2	2	2	2	2	2	1	2	2	2	2	4	2
F	2	2	2	2	2	2	2	2	2	2	2	2	2	4	2
M	2	2	2	2	2	2	2	2	2	2	2	2	2	4	2
M	2	2	2	2	2	2	2	2	2	2	2	2	2	4	2
M	2	2	2	2	2	2	2	2	2	2	2	2	2	4	2
M	2	2	2	2	2	2	2	2	2	2	1	2	2	4	2
M	2	2	2	2	2	2	2	2	2	2	2	2	2	4	2
M	2	2	2	2	2	2	2	2	2	2	2	2	2	4	2
M	2	2	2	2	2	2	2	2	2	2	2	2	2	4	2
M	2	2	2	2	2	2	2	2	2	2	2	2	2	4	2
M	1	2	2	1	2	2	2	2	2	2	2	2	2	4	2
M	2	2	2	2	2	2	2	2	2	2	2	2	2	4	2
M	1	2	2	1	2	2	2	2	2	2	2	2	2	4	2
M	1	2	2	1	2	2	2	2	2	2	2	2	2	4	2
M	1	2	2	1	2	2	2	2	2	2	2	2	2	4	2
M	1	2	2	1	2	1	1	1	2	2	2	2	2	4	2
M	2	2	2	2	2	2	2	2	2	2	2	2	2	4	2
M	2	2	2	2	2	2	2	2	2	2	1	2	1	4	2
M	1	2	2	1	2	2	2	2	2	2	2	2	2	4	2
M	2	2	2	2	2	2	2	2	2	2	2	2	2	4	2
M	1	2	2	1	2	2	2	2	2	2	2	2	2	4	2
M	2	2	2	2	2	2	2	2	2	2	2	2	2	4	2
M	2	2	2	2	2	2	2	2	2	2	2	2	2	4	2
M	2	2	2	2	2	2	2	2	2	2	2	2	2	4	2
M	2	2	2	2	2	2	2	2	2	2	2	2	2	4	2
M	2	2	2	2	2	2	2	2	2	2	2	2	2	4	2
M	2	2	2	2	2	2	2	2	2	2	2	2	2	4	2
M	2	2	2	2	2	2	2	2	2	2	2	2	1	4	2
M	2	2	2	2	2	2	2	2	2	2	2	2	1	4	2
M	2	2	2	2	2	2	2	2	2	2	2	2	2	4	2
M	2	2	2	2	2	2	2	2	2	2	2	2	2	4	2
M	2	2	2	2	2	2	2	2	2	2	2	2	2	4	2
M	2	2	2	2	2	2	2	2	2	2	2	2	2	4	2
M	2	2	2	2	2	2	2	2	2	2	2	2	2	4	2
M	2	2	2	2	2	2	2	2	2	2	2	2	2	4	2
M	2	2	2	2	2	2	2	2	2	2	1	2	2	4	2
M	2	2	2	2	2	2	2	2	2	2	2	2	2	4	2
M	2	2	2	2	2	2	2	2	2	2	2	2	2	4	2
M	2	2	2	2	2	1	2	2	2	2	2	2	2	4	2
M	2	2	2	2	2	2	2	2	1	2	1	2	1	4	2
M	2	2	2	2	2	2	2	2	2	2	2	2	2	4	2
M	2	2	2	2	2	2	2	2	2	2	2	2	2	4	2
F	2	2	2	2	2	2	2	2	2	2	2	2	1	4	2
F	2	2	2	2	2	2	2	2	2	2	2	2	2	4	2
M	2	2	2	2	2	2	2	2	2	2	2	2	2	4	2
M	2	2	2	2	2	2	2	2	2	2	2	2	2	4	2
M	1	2	2	1	2	2	2	2	2	2	2	2	2	4	2
M	1	2	2	1	2	2	2	2	2	2	2	2	2	4	2
M	2	2	2	2	1	2	2	2	2	2	2	2	2	4	2
M	2	2	2	2	1	2	2	2	2	2	2	2	2	4	2
M	1	1	2	2	1	2	2	2	2	2	2	2	2	4	2
M	1	1	2	2	1	2	2	2	2	2	1	2	2	4	2
M	1	1	2	2	1	2	2	2	2	2	2	2	2	4	2
M	1	1	2	2	1	2	2	2	2	2	2	2	2	4	2
M	1	2	2	1	2	2	2	2	2	2	2	2	2	4	2
M	1	2	2	1	2	2	2	2	2	2	2	2	2	4	2
M	1	2	2	1	2	2	2	2	2	2	2	2	2	4	2
M	2	2	2	2	2	2	2	2	2	2	2	2	2	4	2
M	2	2	2	2	2	2	2	2	2	2	1	2	1	4	2
M	2	2	2	2	2	2	2	2	2	2	2	2	2	4	2
M	2	2	2	2	2	2	2	2	2	2	2	2	2	4	2
M	2	2	2	2	2	2	2	2	2	2	2	2	2	4	2
M	2	2	2	2	2	2	2	2	2	2	2	2	2	4	2
M	2	2	2	2	2	2	2	2	2	2	2	2	2	4	2
M	2	2	2	2	2	2	2	2	2	2	2	2	2	4	2
M	2	2	2	2	2	2	2	2	2	2	2	2	2	4	2
M	2	2	2	2	2	2	2	2	2	2	2	2	2	4	2
M	2	2	2	2	2	2	2	2	2	2	2	2	2	4	2
M	2	2	2	2	2	2	2	2	2	2	1	2	1	4	2
M	2	2	2	2	2	1	2	2	2	2	2	2	2	4	2
M	2	2	2	2	2	2	2	2	2	2	1	2	1	4	2
M	2	2	2	2	2	2	2	2	2	2	2	2	2	4	2
M	2	2	2	2	2	2	2	2	2	2	2	2	2	4	2
M	2	2	2	2	2	2	2	2	2	2	1	2	2	4	2
M	2	2	2	2	2	2	2	2	2	2	2	2	2	4	2
M	1	2	2	1	2	2	2	2	2	2	2	2	2	4	2
M	1	2	2	1	2	2	2	2	2	2	2	2	2	4	2
M	2	2	2	2	2	2	2	2	2	2	2	2	2	4	2
M	2	2	2	2	2	2	2	2	2	2	2	2	2	4	2
M	2	2	2	2	2	2	2	2	2	2	2	2	2	4	2
M	2	2	2	2	2	2	2	2	2	2	2	2	2	4	2
M	2	2	2	2	2	2	2	2	2	2	2	2	2	4	2
M	2	2	2	2	2	2	2	2	2	2	2	2	2	4	2
M	2	2	2	2	2	2	2	2	1	2	2	2	1	4	2
M	2	2	2	2	2	2	2	2	2	2	2	2	2	4	2
M	2	2	2	2	2	2	2	2	2	2	2	2	2	4	2
M	2	2	2	2	2	2	2	2	2	2	2	2	2	4	2
M	2	2	2	2	2	2	2	2	2	2	2	2	2	4	2
M	2	2	2	2	2	2	2	2	2	2	2	2	2	4	2
M	2	2	2	2	2	2	2	2	2	2	2	2	2	4	2
M	2	2	2	2	2	2	2	2	2	2	2	2	2	4	2
M	2	2	2	2	2	2	2	2	2	2	2	2	2	4	2
M	2	2	2	2	2	2	2	2	2	2	2	2	2	4	2
M	2	2	2	2	2	2	2	2	2	2	2	2	2	4	2
M	2	2	2	2	2	2	2	2	2	2	2	2	2	4	2
M	2	2	2	2	2	2	2	2	2	2	2	2	2	4	2
M	2	2	2	2	2	2	2	2	2	2	2	2	2	4	2
M	2	2	2	2	2	2	2	2	2	2	1	2	2	4	2
M	2	2	2	2	2	2	2	2	2	2	2	2	2	4	2
M	2	2	2	2	2	2	2	2	2	2	2	2	2	4	2
M	2	2	2	2	2	2	2	2	2	2	2	2	2	4	2
M	1	2	2	1	1	2	2	2	1	2	1	2	1	4	2
M	1	2	2	1	1	2	2	2	2	2	2	2	2	4	2
M	2	2	2	2	2	2	2	2	2	2	2	2	2	4	2
M	2	2	2	2	2	2	2	2	2	2	2	2	2	4	2
M	2	2	2	2	2	2	2	2	2	2	2	2	2	4	2
M	2	2	2	2	2	1	2	2	2	2	2	2	2	4	2
M	2	2	2	2	2	2	2	2	2	2	2	2	2	4	2
M	2	2	2	2	2	2	2	2	2	2	2	2	2	4	2
M	2	2	2	2	2	2	2	2	2	2	2	2	2	4	2
M	2	2	2	2	2	2	2	2	2	2	2	2	2	4	2
M	2	2	2	2	2	2	2	2	2	2	2	2	2	4	2
M	1	2	2	1	2	2	2	2	2	2	2	2	2	4	2
F	2	2	2	2	2	2	2	2	2	2	2	2	2	4	2
F	2	2	2	2	2	2	2	2	2	2	2	2	2	4	2
F	2	2	2	2	2	2	2	2	2	2	2	2	2	4	2
M	1	2	2	1	2	2	2	2	2	2	2	2	2	4	2
M	1	2	2	1	2	2	2	2	2	2	2	2	2	4	2
M	2	2	2	2	2	2	2	2	2	2	2	2	2	4	2
F	2	2	2	2	2	2	2	2	2	2	2	2	2	4	2
F	2	2	2	2	2	1	2	2	2	2	2	2	2	4	2
M	1	2	2	1	2	2	2	2	2	2	2	2	2	4	2
M	1	2	2	1	2	2	2	2	2	2	1	2	1	4	2
M	2	2	2	2	2	2	2	2	2	2	2	2	2	4	2
M	2	2	2	2	2	2	2	1	2	2	2	2	2	4	2
M	2	2	2	2	2	2	2	2	2	2	2	2	2	4	2
M	1	2	2	1	2	2	2	2	2	2	2	2	2	4	2
M	1	2	2	1	2	2	2	2	2	2	2	2	2	4	2
M	1	2	2	1	2	2	2	2	2	2	2	2	2	4	2
M	2	2	2	2	2	1	2	2	2	2	2	2	1	4	2
M	2	2	2	2	2	2	2	2	2	2	2	2	2	4	2
M	2	2	2	2	2	2	2	2	2	2	2	2	2	4	2
M	2	2	2	2	2	2	2	2	2	2	2	2	1	4	2
M	2	2	2	2	2	2	2	2	2	2	2	2	2	4	2
M	2	2	2	2	2	2	2	2	2	2	2	2	2	4	2
M	2	2	2	2	2	2	2	2	2	2	2	2	2	4	2
M	2	2	2	2	2	2	2	2	2	2	2	2	2	4	2
M	2	2	2	2	2	2	2	2	2	2	2	2	2	4	2
M	2	2	2	2	2	2	2	2	2	2	2	2	2	4	2
M	2	2	2	2	2	2	2	2	2	2	1	2	2	4	2
M	2	2	2	2	2	2	2	2	2	2	2	2	2	4	2
M	2	2	2	2	2	1	2	2	2	2	2	2	2	4	2
M	2	2	2	2	2	2	2	2	2	2	2	2	2	4	2
M	2	2	2	2	2	2	2	2	2	2	2	2	2	4	2
M	2	2	2	2	2	2	2	2	2	2	2	2	2	4	2
M	2	2	2	2	2	2	2	2	2	2	2	2	2	4	2
M	2	2	2	2	2	2	2	2	2	2	2	2	2	4	2
M	2	2	2	2	2	2	2	2	2	2	2	2	2	4	2
M	1	1	2	2	2	2	2	2	2	2	2	2	2	4	2
M	1	1	2	2	2	2	2	2	2	2	2	2	2	4	2
M	2	2	2	2	2	2	2	2	2	2	2	2	2	4	2
M	2	2	2	2	2	2	2	2	2	2	2	2	2	4	2
M	2	2	2	2	2	2	2	2	2	2	2	2	2	4	2
M	2	2	2	2	2	2	2	2	2	2	2	2	2	4	2
M	2	2	2	2	2	2	2	2	2	2	2	2	2	4	2
M	2	2	2	2	2	2	2	2	2	2	2	2	2	4	2
M	2	2	2	2	2	2	2	2	2	2	2	2	2	4	2
M	2	2	2	2	2	2	2	2	2	2	2	2	2	4	2
M	1	2	1	1	2	2	2	2	2	2	2	2	2	4	2
M	2	2	2	2	2	2	2	2	2	2	2	2	2	4	2
M	2	2	2	2	2	2	2	2	2	2	2	2	2	4	2
M	2	2	2	2	2	2	2	2	2	2	2	2	2	4	1
M	2	2	2	2	2	2	2	2	2	2	2	2	2	4	1
M	2	2	2	2	2	2	2	2	2	2	2	2	1	4	2
M	2	2	2	2	2	2	2	2	2	2	2	2	2	4	2
M	2	2	2	2	2	2	2	2	2	2	2	2	2	4	2
M	1	2	2	1	2	2	2	2	2	2	2	2	2	4	2
M	1	2	2	1	2	1	2	2	2	2	2	2	2	4	2
M	1	2	2	1	2	2	2	2	2	2	2	2	2	4	2
M	2	2	2	2	2	2	2	2	2	2	2	2	2	4	2
M	2	2	2	2	2	2	2	2	2	2	2	2	2	4	2
M	2	2	2	2	2	2	2	2	2	2	2	2	2	4	2
M	2	2	2	2	2	2	2	2	2	2	2	2	2	4	2
M	2	2	2	2	2	2	2	2	2	2	2	2	2	4	2
M	2	2	2	2	2	2	2	2	2	2	2	2	2	4	2
M	2	2	2	2	2	2	2	2	2	2	2	2	2	4	2
M	2	2	2	2	2	2	2	2	2	2	2	2	2	4	2
M	2	2	2	2	2	2	2	2	2	2	2	2	2	4	2
M	2	2	2	2	2	2	2	2	2	2	2	2	2	4	2
F	2	2	2	2	2	2	2	2	2	2	2	2	2	4	2
M	1	2	2	1	2	2	2	2	2	2	2	2	2	4	2
M	1	2	2	1	2	2	2	2	2	2	2	2	2	4	2
M	2	2	2	2	2	2	2	2	2	2	2	2	2	4	2
M	2	2	2	2	2	2	2	2	2	2	2	2	2	4	2
M	2	2	2	2	2	2	2	2	2	2	1	2	2	4	2
M	2	2	2	2	2	2	2	2	2	2	2	2	2	4	2
M	2	2	2	2	2	2	2	2	2	2	2	2	2	4	2
M	2	2	2	2	2	2	2	2	2	2	2	2	2	4	2
M	1	2	2	1	2	2	2	2	2	2	1	2	2	4	2
M	2	2	2	2	2	2	2	2	2	2	2	2	2	4	2
M	2	2	2	2	2	2	2	2	2	2	2	2	2	4	2
M	2	2	2	2	2	2	2	2	2	2	2	2	2	4	2
M	2	2	2	2	2	2	2	2	2	2	1	2	1	4	2
M	2	2	2	2	2	2	2	2	2	2	1	2	2	4	2
M	2	2	2	2	2	1	2	2	2	2	1	2	2	4	2
M	2	2	2	2	2	2	2	2	2	2	2	2	2	3	2
M	2	2	2	2	2	2	2	2	2	2	2	2	2	3	2
M	2	2	2	2	2	2	2	2	2	2	2	2	2	4	2
M	2	2	2	2	2	2	2	2	2	2	2	2	2	4	2
M	2	2	2	2	2	1	2	2	2	2	1	2	1	4	2
M	2	2	2	2	2	2	2	2	2	2	2	2	2	4	2
M	2	2	2	2	2	2	2	2	2	2	2	2	2	4	2
M	2	2	2	2	2	2	2	2	2	2	2	2	2	4	2
M	2	2	2	2	2	2	2	2	2	2	2	2	2	4	2
M	2	2	2	2	2	2	2	2	2	2	2	2	2	4	2
M	2	2	2	2	2	2	2	2	2	2	2	2	2	4	2
M	2	2	2	2	2	2	2	2	2	2	2	2	2	4	2
M	2	2	2	2	2	2	2	2	2	1	2	2	2	4	2
M	2	2	2	2	2	2	2	2	2	2	2	2	2	4	2
M	2	2	2	2	2	2	2	2	2	2	2	2	2	4	2
M	2	2	2	2	2	2	2	2	2	2	2	2	2	4	2
M	2	2	2	2	2	2	2	2	2	2	2	2	2	4	2
M	2	2	2	2	2	2	2	2	2	2	2	2	2	4	2
M	2	2	2	2	2	2	2	2	2	2	2	1	2	4	2
M	2	2	2	2	2	2	2	2	2	2	2	2	2	4	2
M	2	2	2	2	2	2	2	2	2	2	1	2	1	4	2
M	1	2	2	1	2	2	2	2	2	2	2	2	2	4	2
M	1	2	2	1	2	2	2	2	2	2	2	2	2	4	2
M	1	2	2	1	2	2	2	2	2	2	1	2	1	4	2
M	1	2	2	1	2	2	2	2	2	2	2	2	2	4	2
M	2	2	2	2	2	2	2	2	2	2	2	2	2	4	2
M	2	2	2	2	2	2	2	2	2	2	2	2	2	4	2
M	2	2	2	2	2	2	2	2	2	2	2	2	2	4	2
M	2	2	2	2	2	2	2	2	2	2	2	2	2	4	2
M	2	2	2	2	2	2	2	2	2	2	2	2	2	4	2
M	2	2	2	2	2	2	2	2	2	2	2	2	2	4	2
F	2	2	2	2	2	2	2	2	2	2	2	2	2	4	2
M	2	2	2	2	2	2	2	2	2	2	2	2	2	4	2
M	2	2	2	2	2	2	2	2	2	2	2	2	2	4	2
M	2	2	2	2	2	2	2	2	2	2	2	2	2	4	2
M	2	2	2	2	2	2	2	2	2	2	2	2	2	4	2
M	2	2	2	2	2	2	2	2	2	2	2	2	2	4	2
M	2	2	2	2	2	2	1	2	2	2	1	1	1	4	2
M	2	2	2	2	2	2	2	2	2	2	2	2	2	4	2
M	2	2	2	2	2	2	2	2	2	2	2	2	2	4	2
M	2	2	2	2	2	2	2	2	2	2	2	2	2	4	2
M	2	2	2	2	2	2	2	2	2	2	2	2	2	4	2
M	1	2	2	1	2	2	2	2	2	2	2	2	2	4	2
M	1	2	2	1	2	2	2	2	2	2	2	2	2	4	2
M	1	2	2	1	2	2	2	2	2	2	2	2	2	4	2
M	1	2	2	1	2	2	2	2	2	2	2	2	2	4	2
M	1	2	2	1	2	2	2	2	2	2	2	2	2	4	2
M	2	2	2	2	2	2	2	2	2	2	2	2	2	4	2
M	2	2	2	2	2	2	2	2	2	2	2	2	2	4	2
F	2	2	2	2	2	2	2	2	2	2	2	2	2	4	2
M	2	2	2	2	2	2	2	2	2	2	2	2	2	4	2
M	2	2	2	2	2	2	2	2	2	2	1	2	2	4	2
M	2	2	2	2	2	2	2	2	2	2	2	2	2	4	2
M	2	2	2	2	2	2	2	2	2	2	2	2	2	4	2
M	1	2	2	1	2	2	2	2	2	2	2	2	2	4	2
M	1	2	2	1	2	2	2	2	2	2	2	2	2	4	2
M	2	2	2	2	2	2	2	2	2	2	2	2	2	4	2
M	2	2	2	2	2	2	2	2	2	2	2	2	2	4	2
M	2	2	2	2	2	1	2	2	2	2	2	2	1	4	2
M	2	2	2	2	2	2	2	2	2	2	2	2	2	4	2
M	2	2	2	2	2	2	2	2	2	2	2	2	2	4	2
M	2	2	2	2	2	2	2	2	2	2	2	2	2	4	2
M	2	2	2	2	2	1	2	2	2	2	2	2	1	4	2
M	2	2	2	2	2	2	2	2	2	2	2	2	2	4	2
M	2	2	2	2	2	2	2	2	2	2	1	2	1	4	2
M	2	2	2	2	2	2	2	2	2	2	2	2	2	4	2
M	2	2	2	2	2	2	2	2	2	2	2	2	2	4	2
F	2	2	2	2	2	2	2	2	2	2	2	2	2	4	2
F	2	2	2	2	2	2	2	2	2	2	2	2	2	4	2
M	2	2	2	2	2	2	2	2	2	2	2	2	2	4	2
M	2	2	2	2	2	2	2	2	1	2	2	2	2	4	2
M	2	2	2	2	2	2	2	2	2	2	2	2	2	4	2
M	1	2	2	1	2	2	2	2	2	2	2	2	2	4	2
M	1	2	2	1	2	2	2	2	2	2	2	2	2	4	2
M	1	2	2	1	2	2	2	2	2	2	2	2	2	4	2
M	1	2	2	1	2	1	2	1	2	2	1	2	2	4	2
M	1	2	2	1	2	2	2	2	2	2	2	2	2	4	2
M	1	2	2	1	2	2	2	2	2	2	1	2	1	4	2
F	2	2	2	2	2	1	2	2	2	2	1	2	2	3	2
F	2	2	2	2	2	2	2	2	2	2	2	2	2	3	2
F	2	2	2	2	2	2	2	2	1	2	2	2	1	3	2
F	2	2	2	2	2	2	2	2	2	2	2	2	2	3	2
M	2	2	2	2	2	2	2	2	2	2	2	2	2	4	2
M	2	2	2	2	2	2	2	2	2	2	2	2	2	4	2
M	1	2	2	1	2	2	2	2	2	2	2	2	2	4	2
F	2	2	2	2	2	2	2	2	2	2	2	2	2	4	2
F	2	2	2	2	2	2	2	2	2	2	2	2	2	4	2
F	2	2	2	2	2	2	2	2	2	2	2	2	2	4	2
M	2	2	2	2	2	2	2	2	2	2	2	2	2	4	2
M	2	2	2	2	2	2	2	2	2	2	1	2	1	4	2
M	1	2	2	1	2	2	2	2	2	2	2	2	2	4	2
M	2	2	2	2	2	2	2	2	2	2	2	2	2	4	2
M	2	2	2	2	2	2	2	2	2	2	2	2	2	4	2
M	2	2	2	2	2	2	2	2	2	2	2	2	2	4	2
M	2	2	2	2	2	2	2	2	2	2	2	2	2	4	2
M	2	2	2	2	2	2	2	2	2	2	2	2	2	4	2
M	2	2	2	2	2	2	2	2	2	2	2	2	1	4	2
M	2	2	2	2	2	2	1	2	2	2	2	2	2	4	2
M	2	2	2	2	2	2	2	2	2	2	2	2	2	4	2
M	2	2	2	2	2	2	2	2	2	2	2	2	2	4	2
M	2	2	2	2	2	2	2	2	2	1	1	2	1	4	2
M	2	2	2	2	2	2	2	2	2	2	2	2	2	4	2
M	2	2	2	2	2	2	2	2	2	2	2	2	2	4	2
M	2	2	2	2	2	2	2	2	2	2	1	2	1	4	2
M	2	2	2	2	2	1	2	2	2	2	2	2	2	4	2
M	2	2	2	2	2	2	2	2	2	2	2	2	2	4	2
M	2	2	2	2	2	2	2	2	2	2	2	2	2	4	2
M	2	2	2	2	2	2	2	2	2	2	2	2	2	4	2
M	2	2	2	2	2	2	2	2	2	2	2	2	2	4	2
M	2	2	2	2	2	2	2	2	2	2	2	2	2	4	2
M	2	2	2	2	2	2	2	2	2	2	1	2	1	4	2
M	2	2	2	2	2	2	2	2	2	2	1	2	1	4	2
M	2	2	2	2	2	2	2	2	2	2	2	2	2	4	2
M	2	2	2	2	2	2	2	2	2	2	2	2	2	4	2
M	2	2	2	2	2	2	2	2	2	2	2	2	2	4	2
M	2	2	2	2	2	2	2	2	2	2	2	2	2	4	2
M	2	2	2	2	2	2	2	2	2	2	2	2	2	4	2
M	1	1	2	2	2	2	2	2	2	2	2	2	2	4	2
M	1	1	2	2	2	2	2	2	2	2	2	2	2	4	2
M	2	2	2	2	2	2	2	2	2	2	2	2	2	4	2
M	2	2	2	2	2	2	2	2	2	2	2	2	1	4	2
M	2	2	2	2	2	2	2	2	2	2	2	2	2	4	2
M	2	2	2	2	2	2	2	2	2	2	2	2	2	4	2
M	2	2	2	2	2	2	2	2	2	2	2	2	2	4	2
M	2	2	2	2	2	2	2	2	2	2	2	2	2	4	2
M	2	2	2	2	2	2	2	2	2	2	2	2	2	4	2
M	2	2	2	2	2	2	2	2	2	2	2	2	2	4	2
M	2	2	2	2	2	2	2	2	2	2	2	2	2	4	2
M	2	2	2	2	2	2	2	2	2	2	2	2	2	4	2
M	2	2	2	2	2	2	2	2	2	2	2	2	2	4	2
M	1	2	2	1	2	2	2	2	2	2	2	2	2	4	2
M	2	2	2	2	2	2	2	2	2	2	2	2	2	4	2
M	2	2	2	2	2	2	2	2	2	2	2	2	2	4	2
M	2	2	2	2	2	2	2	2	2	2	2	2	2	4	2
M	2	2	2	2	2	2	2	2	2	2	2	2	2	4	2
M	2	2	2	2	2	2	2	2	2	2	2	2	2	4	2
M	2	2	2	2	2	2	2	2	2	2	2	2	2	4	2
M	2	2	2	2	2	2	2	2	2	2	2	2	2	4	2
M	1	2	2	1	2	2	2	2	2	2	2	2	2	4	2
M	1	2	2	1	2	2	2	2	2	2	2	2	2	4	2
M	1	2	2	1	2	2	2	2	2	2	2	2	2	4	2
M	1	2	2	1	2	2	2	2	2	2	2	2	1	4	2
M	1	2	2	1	2	2	2	2	2	2	1	2	1	4	2
M	2	2	2	2	2	2	2	2	2	2	2	2	2	4	2
M	2	2	2	2	2	2	2	2	2	2	1	2	1	4	2
M	2	2	2	2	2	2	2	2	2	2	2	2	1	4	2
M	1	2	2	1	2	1	2	2	1	2	1	2	1	4	2
M	1	2	2	1	2	2	2	2	2	2	2	2	2	4	2
M	1	2	2	1	2	2	2	2	2	2	2	2	2	4	2
M	1	2	2	1	2	2	2	2	2	2	2	2	2	4	2
F	2	2	2	2	2	2	2	1	2	2	2	2	2	4	2
M	2	2	2	2	2	2	2	2	2	2	2	2	2	4	2
M	2	2	2	2	2	2	2	2	2	2	2	2	2	4	2
M	1	2	2	1	2	2	2	2	2	2	2	2	2	4	2
M	1	2	2	1	2	2	2	2	2	2	2	2	1	4	2
F	2	2	2	2	2	2	2	2	2	2	2	2	2	4	2
F	2	2	2	2	2	2	2	2	2	2	2	2	2	4	2
F	2	2	2	2	2	2	2	2	2	2	2	2	2	4	2
M	2	2	2	2	2	2	2	2	2	2	2	2	2	4	2
M	2	2	2	2	2	2	2	2	2	2	2	2	2	4	2
M	2	2	2	2	2	2	2	2	2	2	2	2	2	4	2
M	2	2	2	2	2	2	2	2	2	2	2	2	2	4	2
M	2	2	2	2	2	2	2	2	2	2	2	2	2	4	2
M	1	2	2	1	2	2	2	2	2	2	2	2	2	4	2
M	1	2	2	1	2	2	2	2	2	2	2	2	2	4	2
M	1	2	2	1	2	2	2	2	2	2	2	2	2	4	2
M	1	2	2	1	2	2	2	2	2	2	2	2	2	4	2
M	1	2	2	1	2	2	2	2	2	2	2	2	2	4	2
M	1	2	2	1	2	2	2	2	1	2	2	2	1	4	2
M	1	2	2	1	2	2	2	2	1	2	2	2	2	4	2
M	2	2	2	2	2	2	2	2	2	2	2	2	2	4	2
M	2	2	2	2	2	2	2	2	2	2	2	2	2	4	2
M	2	2	2	2	2	2	2	2	2	2	2	2	2	4	2
M	2	2	2	2	2	2	2	2	2	2	2	2	2	4	2
M	2	2	2	2	2	2	2	2	2	2	2	2	2	4	2
M	2	2	2	2	2	2	2	2	2	2	2	2	2	4	2
M	1	2	2	1	2	2	2	2	2	2	2	2	2	4	2
M	1	2	2	1	2	2	2	2	2	2	2	2	1	4	2
M	1	2	2	1	2	2	2	2	2	2	2	2	2	4	2
M	1	2	2	1	2	2	2	2	2	2	2	2	2	4	2
M	1	2	2	1	2	2	2	2	2	2	2	2	2	4	2
M	2	2	2	2	2	2	2	2	2	2	2	2	2	4	2
F	2	2	2	2	2	2	2	2	2	2	1	1	2	4	1
F	2	2	2	2	2	2	2	2	2	2	1	2	1	4	1
M	2	2	2	2	2	2	2	2	2	2	2	2	2	4	2
M	2	2	2	2	2	2	2	2	2	2	2	2	2	4	2
M	2	2	2	2	2	2	2	2	2	2	2	2	2	4	2
M	2	2	2	2	2	2	2	2	2	2	2	2	2	4	2
M	2	2	2	2	2	2	2	2	2	2	2	2	2	4	2
M	2	2	2	2	2	2	2	2	2	2	1	2	2	4	2
M	2	2	2	2	2	2	2	2	2	2	2	2	2	4	2
M	2	2	2	2	2	2	2	2	2	2	2	2	2	4	2
M	2	2	2	2	2	2	2	2	2	2	2	2	2	4	2
M	2	2	2	2	2	2	2	2	2	2	2	2	2	4	2
M	2	2	2	2	2	2	2	2	2	2	2	2	2	4	2
M	2	2	2	2	2	2	2	2	2	2	2	2	2	4	2
M	2	2	2	2	2	2	2	2	2	2	2	2	2	4	2
M	2	2	2	2	2	2	2	2	2	2	2	2	2	4	2
M	2	2	2	2	2	2	2	2	2	2	2	2	1	4	2
M	2	2	2	2	2	2	2	2	2	2	2	2	2	4	2
M	2	2	2	2	2	2	2	2	2	2	2	2	2	4	2
M	2	2	2	2	2	2	2	2	2	2	2	2	2	4	2
M	2	2	2	2	2	2	2	2	2	2	2	2	2	4	2
M	2	2	2	2	2	2	2	2	2	2	2	2	1	4	2
M	2	2	2	2	2	2	2	2	2	2	2	2	2	4	2
M	2	2	2	2	2	2	2	2	2	2	2	2	2	4	2
M	2	2	2	2	2	2	2	2	1	2	2	2	2	4	2
M	2	2	2	2	2	2	2	2	2	2	2	2	2	4	2
M	2	2	2	2	2	2	2	2	2	2	2	2	2	4	2
M	1	2	2	1	2	2	2	2	2	2	2	2	2	4	2
M	1	2	2	1	2	2	2	2	2	2	2	2	2	4	2
M	1	2	2	1	2	2	2	2	2	2	2	2	2	4	2
M	1	2	2	1	2	2	2	2	2	2	2	2	2	4	2
M	1	2	2	1	2	1	2	2	2	2	1	2	2	4	2
M	1	2	2	1	2	1	2	2	2	2	1	2	1	4	2
M	2	2	2	2	2	2	2	2	2	2	2	2	2	4	2
M	2	2	2	2	2	2	2	2	2	2	2	2	2	4	2
M	2	2	2	2	2	2	2	2	2	2	2	2	2	4	2
M	2	2	2	2	2	2	2	2	2	2	2	2	1	4	2
M	2	2	2	2	2	2	2	2	2	2	2	2	2	4	2
M	2	2	2	2	2	2	2	2	2	2	2	2	2	4	2
M	2	2	2	2	2	2	2	2	2	2	2	2	2	4	2
M	2	2	2	2	2	2	2	2	2	2	2	2	2	4	2
F	2	2	2	2	2	2	2	2	2	2	2	2	2	4	2
M	2	2	2	2	2	2	2	2	2	2	1	2	1	4	2
M	2	2	2	2	2	2	2	2	2	2	2	2	2	4	2
M	2	2	2	2	2	2	2	2	2	2	2	2	2	4	2
M	2	2	2	2	2	2	2	2	2	2	2	2	2	4	2
M	1	2	2	1	2	2	2	2	2	2	2	2	2	4	2
M	2	2	2	2	2	2	2	2	2	2	2	2	2	4	2
M	2	2	2	2	2	2	2	2	2	2	2	2	2	4	2
M	2	2	2	2	2	2	1	2	2	2	1	2	2	4	2
M	2	2	2	2	2	2	2	2	2	2	2	2	2	4	2
M	2	2	2	2	2	2	2	2	2	2	2	2	2	4	2
M	2	2	2	2	2	2	2	2	2	2	2	2	1	4	2
M	2	2	2	2	2	2	2	2	2	2	2	2	2	4	2
M	2	2	2	2	2	2	2	2	2	2	2	2	2	4	2
M	2	2	2	2	2	2	2	2	2	2	2	2	2	4	2
M	2	2	2	2	2	2	2	2	2	2	2	2	2	4	2
M	2	2	2	2	2	2	2	2	2	2	2	2	2	4	2
M	2	2	2	2	2	2	2	2	2	2	2	2	2	4	2
M	2	2	2	2	2	2	2	2	2	2	2	2	2	4	2
M	2	2	2	2	2	2	2	2	2	2	2	2	2	4	2
F	2	2	2	2	2	1	2	2	2	2	2	2	2	4	2
M	1	2	2	1	2	2	2	2	2	2	2	2	2	4	2
M	1	2	2	1	2	2	2	2	2	2	2	2	2	4	2
M	2	2	2	2	2	2	2	2	2	2	2	2	2	4	2
M	2	2	2	2	2	2	2	2	2	2	2	2	2	4	2
M	2	2	2	2	2	2	2	2	2	2	2	2	2	4	2
M	2	2	2	2	2	2	2	2	2	2	2	2	2	4	2
M	2	2	2	2	2	2	2	2	2	2	2	2	2	4	2
M	2	2	2	2	2	2	2	2	2	2	2	2	2	4	2
M	2	2	2	2	2	2	2	2	2	2	2	2	2	4	2
M	2	2	2	2	2	2	2	2	2	2	2	2	2	4	2
M	2	2	2	2	2	2	2	2	2	2	1	2	2	4	2
M	2	2	2	2	2	2	2	2	2	2	2	2	2	4	2
M	2	2	2	2	2	2	2	2	2	2	2	2	2	4	2
M	2	2	2	2	2	2	2	2	2	2	2	2	2	4	1
M	2	2	2	2	2	2	2	2	2	2	2	2	2	4	1
M	2	2	2	2	2	1	2	2	2	2	2	2	2	4	2
M	2	2	2	2	2	2	2	2	2	2	2	2	2	4	2
M	2	2	2	2	2	2	2	2	2	2	2	2	2	4	2
M	2	2	2	2	2	2	2	2	2	2	2	2	2	4	2
M	2	2	2	2	2	2	2	2	2	2	2	2	1	4	2
M	2	2	2	2	2	2	2	2	2	2	2	2	2	4	2
M	2	2	2	2	2	2	2	2	2	2	2	2	2	4	2
M	2	2	2	2	2	2	2	2	2	2	2	2	2	4	2
M	2	2	2	2	2	2	2	2	1	2	2	2	1	4	2
M	1	2	2	1	2	2	2	2	2	2	2	2	2	4	2
M	1	2	2	1	2	2	2	2	2	2	2	2	2	4	2
M	1	2	2	1	2	2	2	2	2	2	2	2	1	4	2
M	1	2	2	1	2	2	2	2	2	2	2	2	2	4	2
M	1	2	2	1	2	2	2	2	2	2	2	2	2	4	2
F	2	2	2	2	2	2	2	2	2	2	2	2	2	4	2
M	2	2	2	2	2	2	2	2	2	2	2	2	2	4	2
M	1	2	2	1	2	2	2	2	2	2	2	1	2	4	2
M	2	2	2	2	2	2	2	2	2	2	2	2	2	4	2
M	2	2	2	2	2	2	2	2	2	2	2	2	2	4	2
M	2	2	2	2	2	2	2	2	2	2	2	2	2	4	2
M	2	2	2	2	2	2	2	2	2	2	2	2	2	4	2
M	2	2	2	2	2	2	2	2	2	2	2	2	2	4	2
M	2	2	2	2	2	2	2	2	2	2	2	2	2	4	2
M	2	2	2	2	2	2	2	2	2	2	2	2	2	4	2
M	2	2	2	2	2	2	2	2	2	2	2	2	2	4	2
M	1	2	2	1	2	2	2	2	2	2	2	2	2	4	2
M	1	2	2	1	2	2	2	2	2	2	2	2	2	4	2
M	2	2	2	2	2	2	2	2	2	2	2	2	1	4	2
M	2	2	2	2	2	2	2	1	2	1	2	2	1	4	2
M	2	2	2	2	2	2	2	2	2	2	2	2	2	4	2
M	2	2	2	2	2	2	2	2	2	2	2	2	2	4	2
M	2	2	2	2	2	2	2	2	2	2	2	2	2	4	2
M	2	2	2	2	2	2	2	2	2	2	2	2	2	4	2
M	2	2	2	2	2	2	2	2	2	2	2	2	2	4	2
M	2	2	2	2	2	2	2	2	2	2	2	2	2	4	2
M	2	2	2	2	2	2	2	2	2	2	2	2	2	4	2
M	2	2	2	2	2	2	2	2	2	2	2	2	2	4	2
M	2	2	2	2	2	2	2	2	2	2	2	2	2	4	2
M	2	2	2	2	2	2	2	2	2	2	2	2	2	4	2
M	2	2	2	2	2	1	2	2	2	2	1	2	1	4	2
M	2	2	2	2	2	2	2	2	2	2	2	2	2	4	2
M	2	2	2	2	2	2	2	2	2	2	2	2	2	4	2
M	2	2	2	2	2	2	2	2	2	2	2	2	2	4	2
M	2	2	2	2	2	2	2	2	2	2	1	2	2	4	2
M	2	2	2	2	2	2	2	2	2	2	2	2	2	4	2
M	2	2	2	2	2	2	2	2	2	2	2	2	2	4	2
M	2	2	2	2	2	2	2	2	2	2	2	2	2	4	2
M	2	2	2	2	2	2	2	2	2	2	2	2	2	4	2
M	2	2	2	2	2	2	2	2	2	2	2	2	2	4	2
M	2	2	2	2	2	2	2	2	2	2	2	2	2	4	2
M	2	2	2	2	2	2	2	2	2	2	2	2	2	4	2
M	2	2	2	2	2	2	2	2	2	2	2	2	2	4	2
F	2	2	2	2	2	2	2	2	2	2	2	2	2	4	2
F	2	2	2	2	2	2	2	2	2	2	2	2	2	4	2
F	2	2	2	2	2	2	2	2	2	2	2	2	2	4	2
M	2	2	2	2	2	2	2	2	2	2	2	2	2	4	2
M	2	2	2	2	2	2	2	2	2	2	2	2	2	4	2
M	2	2	2	2	2	2	2	2	2	2	1	2	2	4	2
M	2	2	2	2	2	2	2	2	2	2	2	2	2	4	2
M	2	2	2	2	2	2	2	2	2	2	2	2	2	4	2
M	2	2	2	2	2	2	2	2	2	2	1	2	1	4	2
M	2	2	2	2	2	2	2	2	2	1	2	2	1	4	2
M	2	2	2	2	2	2	2	2	2	2	2	2	2	4	2
M	2	2	2	2	2	2	2	2	2	2	2	2	2	4	2
M	2	2	2	2	2	2	2	2	2	2	2	2	2	4	2
M	2	2	2	2	2	2	2	2	2	2	2	2	2	4	2
M	2	2	2	2	2	2	2	2	2	2	2	2	2	4	2
M	2	2	2	2	2	2	2	2	2	2	2	2	2	4	2
M	2	2	2	2	2	2	2	2	2	2	2	2	2	4	2
M	2	2	2	2	2	2	2	2	2	2	2	2	2	4	2
M	2	2	2	2	2	2	2	2	2	2	2	2	2	4	2
M	2	2	2	2	2	2	2	2	2	2	1	2	2	4	2
F	2	2	2	2	2	2	2	2	2	2	2	2	2	4	2
M	2	2	2	2	2	2	2	2	2	2	2	2	2	4	2
M	2	2	2	2	2	2	2	2	2	2	1	2	1	4	2
M	2	2	2	2	2	2	2	2	2	2	2	2	2	4	2
M	1	2	2	1	2	2	2	2	2	2	2	2	2	4	2
M	1	2	2	1	2	2	2	2	2	2	2	2	2	4	2
M	1	2	2	1	2	2	2	2	2	2	1	1	2	4	2
M	1	2	2	1	2	2	2	2	1	2	2	2	1	4	2
M	2	2	2	2	2	2	2	2	2	2	2	2	2	4	2
M	2	2	2	2	2	2	2	2	2	2	2	2	2	4	2
M	2	2	2	2	2	2	2	2	2	2	2	2	2	4	2
M	2	2	2	2	2	1	2	2	2	2	1	2	2	4	2
M	2	2	2	2	2	2	2	2	2	2	1	2	1	4	2
M	2	2	2	2	2	2	2	2	2	2	1	2	1	4	2
M	2	2	2	2	2	2	2	2	2	2	2	2	2	4	2
M	2	2	2	2	2	2	2	2	2	2	2	2	2	4	2
M	2	2	2	2	2	2	2	2	2	2	2	2	2	4	2
M	2	2	2	2	2	2	2	2	2	2	2	2	2	4	2
M	2	2	2	2	2	2	2	2	2	2	2	2	2	4	2
M	2	2	2	2	2	2	2	2	2	2	2	2	2	4	2
M	2	2	2	2	2	1	2	2	2	2	1	2	1	4	2
M	2	2	2	2	2	2	2	2	2	2	2	2	1	4	2
M	2	2	2	2	2	2	2	2	2	2	2	2	2	4	2
M	2	2	2	2	2	2	2	2	2	2	2	2	2	4	2
F	2	2	2	2	2	2	2	2	2	2	2	2	2	4	2
F	2	2	2	2	2	1	2	2	1	2	1	2	1	4	2
M	2	2	2	2	2	2	2	2	1	2	2	2	2	4	2
M	2	2	2	2	2	2	2	2	2	2	2	2	2	4	2
M	2	2	2	2	2	2	2	2	2	2	2	2	2	4	2
M	2	2	2	2	2	2	2	2	1	2	2	2	2	4	2
M	2	2	2	2	2	2	2	2	2	2	2	2	2	4	2
M	2	2	2	2	2	2	2	2	2	2	2	2	2	4	2
M	2	2	2	2	2	2	2	2	2	2	2	2	2	4	2
M	1	2	2	1	2	2	2	2	2	2	2	2	2	4	2
M	1	2	2	1	2	2	2	2	2	1	2	2	2	4	2
M	1	2	2	1	2	2	2	2	2	2	1	2	2	4	2
M	1	2	2	1	2	2	2	2	2	2	2	2	2	4	2
M	1	2	2	1	2	2	2	2	2	2	1	2	1	4	2
M	1	2	2	1	2	2	2	2	2	2	1	2	1	4	2
M	1	2	2	1	2	2	2	2	2	2	2	2	2	4	2
M	1	2	2	1	2	2	2	2	2	2	2	2	2	4	2
M	2	2	2	2	2	2	2	2	2	2	2	2	2	4	2
M	2	2	2	2	2	2	2	2	2	2	2	2	2	4	2
M	2	2	2	2	2	2	2	2	2	2	2	2	2	4	2
M	2	2	2	2	2	2	2	2	2	2	2	2	2	4	2
M	2	2	2	2	2	2	2	2	2	2	2	2	2	4	2
M	2	2	2	2	2	2	2	2	2	2	2	2	2	4	2
M	2	2	2	2	2	2	2	2	2	2	2	2	2	4	2
M	2	2	2	2	2	2	2	2	2	2	2	2	2	4	2
M	2	2	2	2	2	2	2	2	2	2	2	2	2	4	2
M	2	2	2	2	2	2	2	2	2	2	2	2	1	4	2
M	2	2	2	2	2	2	2	2	2	2	2	2	1	4	2
M	2	2	2	2	2	2	2	2	2	2	2	2	2	4	2
M	2	2	2	2	2	2	2	2	2	2	2	2	2	4	2
M	2	2	2	2	2	2	2	2	2	2	2	2	2	4	2
M	2	2	2	2	2	1	2	2	2	2	2	2	1	4	2
M	1	2	2	1	2	2	2	2	2	2	2	2	2	4	2
M	1	2	1	1	2	2	2	2	2	2	2	2	2	4	2
M	2	2	2	2	2	2	2	2	2	2	2	2	2	4	2
M	2	2	2	2	2	2	2	2	2	2	2	2	2	4	2
M	2	2	2	2	2	2	2	2	2	2	2	2	2	4	2
M	2	2	2	2	2	2	2	2	2	2	2	2	2	4	2
M	2	2	2	2	2	2	2	2	2	2	2	2	2	4	2
M	2	2	2	2	2	1	2	2	2	2	2	2	2	4	2
M	2	2	2	2	2	1	2	2	2	2	2	2	2	4	2
F	2	2	2	2	2	2	2	2	2	2	2	2	2	4	2
F	2	2	2	2	2	2	2	2	2	2	2	2	2	4	2
F	2	2	2	2	2	2	2	2	2	2	2	2	2	4	2
M	2	2	2	2	2	2	2	2	2	2	2	2	1	4	2
M	2	2	2	2	2	2	2	2	2	2	2	2	2	4	2
M	2	2	2	2	2	2	2	2	2	2	2	2	2	4	2
M	2	2	2	2	2	1	2	2	2	2	1	2	1	4	2
M	2	2	2	2	1	2	2	2	2	2	2	2	2	4	2
M	2	2	2	2	2	2	2	2	2	2	2	2	2	4	1
M	2	2	2	2	2	2	2	2	2	2	2	2	2	4	1
M	2	2	2	2	2	2	2	2	2	2	2	2	1	4	1
M	2	2	2	2	2	2	2	2	2	2	2	2	2	4	1
F	2	2	2	2	2	2	2	2	2	2	2	2	2	4	2
M	2	2	2	2	2	2	2	2	2	2	2	2	2	4	2
M	1	2	2	1	2	2	2	2	2	2	2	2	2	4	2
M	1	2	2	1	2	2	2	2	2	2	2	2	2	4	2
M	1	2	2	1	2	2	2	2	2	2	2	2	2	4	2
M	1	2	2	1	2	2	2	2	2	2	2	2	2	4	2
M	2	2	2	2	2	2	2	2	2	2	2	2	2	4	2
M	2	2	2	2	2	2	2	2	2	2	2	2	2	4	2
M	2	2	2	2	2	2	2	2	2	2	2	2	2	4	2
M	2	2	2	2	2	2	2	2	2	2	2	2	2	4	2
M	2	2	2	2	2	2	2	2	2	2	2	2	2	4	2
M	2	2	2	2	2	2	2	2	2	2	2	2	2	4	2
M	2	2	2	2	2	2	2	2	2	2	2	2	2	4	2
M	2	2	2	2	2	2	2	2	2	2	1	2	2	4	2
M	2	2	2	2	2	2	2	2	2	2	2	2	2	4	2
M	2	2	2	2	2	2	2	2	2	2	2	2	2	4	2
M	2	2	2	2	2	2	2	2	2	2	1	2	1	4	2
M	2	2	2	2	2	2	2	2	2	2	2	2	2	4	2
M	2	2	2	2	2	2	2	2	2	2	2	2	1	4	2
M	1	2	2	1	2	2	2	2	2	2	2	2	2	4	2
M	1	2	2	1	2	2	2	2	2	2	2	2	2	4	2
M	1	2	2	1	2	2	2	2	2	2	2	2	2	4	2
M	1	2	2	1	2	2	2	2	2	2	2	2	2	4	2
M	2	2	2	2	2	2	2	2	2	2	2	2	2	4	2
M	2	2	2	2	2	1	2	2	2	2	1	2	1	4	2
M	2	2	2	2	2	2	2	2	2	2	2	2	2	4	2
M	2	2	2	2	2	2	2	2	2	2	2	2	2	4	2
M	2	2	2	2	2	2	2	2	2	2	2	2	2	4	2
M	2	2	2	2	2	2	2	2	2	2	2	2	2	4	2
M	2	2	2	2	2	2	2	2	2	2	2	2	2	4	2
M	2	2	2	2	2	2	2	2	2	2	2	2	2	4	2
M	2	2	2	2	2	2	2	2	2	2	2	2	2	4	2
M	2	2	2	2	2	2	2	2	2	2	2	2	1	4	2
M	2	2	2	2	2	2	2	2	2	2	2	2	2	4	2
M	2	2	2	2	2	2	2	2	2	2	2	2	2	4	2
M	2	2	2	2	2	2	2	2	2	2	2	2	2	4	2
M	2	2	2	2	2	2	2	2	2	2	2	2	2	4	2
M	1	2	2	1	2	2	2	2	2	2	2	2	1	4	2
M	1	2	2	1	2	2	2	2	2	2	1	2	1	4	2
M	1	2	2	1	2	2	2	2	2	2	2	2	2	4	2
M	2	2	2	2	2	1	2	2	2	2	1	2	1	4	2
M	2	2	2	2	2	2	2	1	2	1	2	2	2	4	2
M	2	2	2	2	2	2	2	2	2	2	2	2	2	4	2
M	2	2	2	2	2	2	2	2	2	2	2	1	2	4	2
M	2	2	2	2	2	2	2	2	2	2	2	1	2	4	2
M	2	2	2	2	2	2	2	2	2	2	2	2	2	4	2
M	2	2	2	2	2	2	2	2	2	2	2	2	2	4	2
M	1	2	2	1	2	2	2	2	1	2	2	2	2	4	2
M	1	2	2	1	2	2	2	2	1	2	2	2	2	4	2
M	1	2	2	1	2	2	2	2	2	2	2	2	2	4	2
M	1	2	2	1	2	1	2	2	2	2	2	2	2	4	2
M	2	2	2	2	2	2	2	2	2	2	1	2	1	4	2
M	2	2	2	2	2	2	2	2	2	2	2	2	2	4	2
M	2	2	2	2	2	2	2	2	2	2	2	2	2	4	2
M	2	2	2	2	2	2	2	2	2	2	1	2	2	4	2
M	2	2	2	2	2	2	2	2	2	2	2	2	2	4	2
M	2	2	2	2	2	2	2	2	2	2	2	2	2	4	2
M	2	2	2	2	2	2	2	2	2	2	2	2	2	4	2
M	2	2	2	2	2	2	2	2	2	2	2	2	2	4	2
M	2	2	2	2	2	2	2	2	2	2	2	2	2	4	2
M	2	2	2	2	2	2	2	2	2	2	2	2	2	4	2
M	2	2	2	2	2	1	2	2	2	2	2	2	2	4	2
M	2	2	2	2	2	2	2	2	2	2	2	2	2	4	2
M	2	2	2	2	2	2	2	2	2	2	2	2	2	4	2
M	2	2	2	2	2	2	2	2	2	2	2	2	2	4	2
M	2	2	2	2	2	2	2	2	2	1	1	2	1	4	2
M	2	2	2	2	2	2	2	2	2	2	2	2	2	4	2
M	2	2	2	2	2	2	2	2	2	2	2	2	2	4	2
M	2	2	2	2	2	2	2	2	2	2	2	2	2	4	2
M	2	2	2	2	2	2	2	2	2	2	2	2	2	4	2
F	2	2	2	2	2	2	2	2	2	2	2	2	2	4	2
F	2	2	2	2	2	2	2	2	2	2	2	2	2	4	2
M	1	2	2	1	2	2	2	2	2	2	2	2	2	4	2
M	2	2	2	2	2	2	2	2	2	2	2	2	2	4	2
M	2	2	2	2	2	2	2	2	2	2	2	2	2	4	2
M	2	2	2	2	2	2	2	2	2	2	2	2	2	4	2
M	2	2	2	2	2	2	2	2	2	2	2	2	2	4	2
M	2	2	2	2	2	2	2	2	2	2	2	2	2	4	2
M	2	2	2	2	2	2	2	2	2	2	2	2	2	4	2
M	2	2	2	2	2	2	2	2	2	2	2	2	2	4	2
M	2	2	2	2	2	2	2	2	2	2	2	2	1	4	2
M	2	2	2	2	2	2	2	2	2	2	2	2	2	4	2
F	2	2	2	2	2	2	2	2	2	2	2	2	2	4	2
F	2	2	2	2	2	2	2	2	2	2	2	2	2	4	2
M	1	2	2	1	2	2	2	2	2	2	2	2	2	4	2
M	1	2	2	1	2	2	2	2	2	2	2	2	2	4	2
M	1	2	2	1	2	2	2	2	2	2	2	2	2	4	2
M	1	2	2	1	2	2	2	2	2	2	2	2	2	4	2
M	1	2	2	1	2	2	2	2	2	2	2	2	2	4	2
M	1	2	2	1	2	2	2	2	2	2	1	2	2	4	2
F	1	2	2	1	2	2	2	2	2	2	2	2	2	4	2
F	1	2	2	1	2	2	2	2	2	2	2	2	2	4	2
M	2	2	2	2	2	2	2	2	2	2	2	2	2	4	2
M	2	2	2	2	2	2	2	2	2	2	2	2	2	4	2
M	2	2	2	2	2	2	2	2	2	2	2	2	2	4	2
M	2	2	2	2	2	2	2	2	2	2	2	2	2	4	2
M	2	2	2	2	2	2	2	2	2	2	2	2	2	4	2
M	2	2	2	2	2	2	2	2	2	2	2	2	2	4	2
M	2	2	2	2	2	2	2	2	2	2	2	2	2	4	2
M	2	2	2	2	2	2	2	2	2	2	2	2	2	4	2
M	1	2	2	1	2	2	2	2	2	2	2	2	1	4	2
M	1	2	2	1	2	2	1	2	1	2	1	2	1	4	2
M	2	2	2	2	2	1	2	2	2	2	1	2	1	4	2
M	2	2	2	2	2	2	2	2	2	2	2	2	2	4	2
M	2	2	2	2	2	2	2	2	2	2	2	2	2	4	2
M	2	2	2	2	2	2	2	2	2	2	2	2	2	4	2
M	1	2	2	1	2	2	1	2	2	2	2	2	2	4	2
M	1	2	2	1	2	2	2	2	2	2	2	2	1	4	2
F	2	2	2	2	2	2	2	2	2	2	2	2	2	4	2
F	2	2	2	2	2	2	2	2	2	2	2	2	2	4	2
F	2	2	2	2	2	2	2	2	2	2	2	2	2	4	2
F	2	2	2	2	2	2	2	2	2	2	2	2	1	4	2
F	2	2	2	2	2	2	2	2	2	2	2	2	2	4	2
M	2	2	2	2	2	2	2	2	2	2	2	2	2	4	2
M	2	2	2	2	2	2	2	2	2	2	1	2	2	4	2
M	2	2	2	2	2	2	2	2	2	2	2	2	2	4	2
M	2	2	2	2	2	2	2	2	2	2	2	2	2	4	2
M	2	2	2	2	2	2	2	2	2	2	1	2	1	4	2
M	2	2	2	2	2	2	2	2	2	2	2	2	2	4	2
M	2	2	2	2	2	2	2	2	2	2	2	2	2	4	2
M	1	2	2	1	2	2	2	2	2	2	2	2	2	3	2
M	1	2	2	1	2	2	2	2	2	2	2	2	2	3	2
M	1	2	2	1	2	2	2	2	2	2	2	2	2	3	2
M	1	2	2	1	2	2	2	1	1	2	2	2	1	4	2
M	1	2	2	1	2	2	2	2	2	2	2	2	2	4	2
M	1	2	2	1	2	2	2	2	2	2	2	2	2	4	2
M	1	2	2	1	2	2	2	2	2	2	1	2	1	4	2
M	1	2	2	1	2	2	2	2	2	2	2	2	2	4	2
M	1	2	2	1	2	2	2	2	2	2	2	2	2	4	2
M	2	2	2	2	2	2	2	2	2	2	2	2	2	4	2
M	2	2	2	2	2	2	2	2	2	2	2	2	2	4	2
M	2	2	2	2	2	2	2	2	2	2	1	2	1	4	2
M	2	2	2	2	2	2	2	2	2	2	2	2	2	4	2
M	2	2	2	2	2	1	2	2	2	1	1	2	1	4	2
M	2	2	2	2	2	2	2	2	2	2	2	2	2	4	2
M	2	2	2	2	2	2	2	2	2	2	2	2	2	4	2
M	2	2	2	2	2	2	2	2	2	2	2	2	2	4	2
M	2	2	2	2	2	2	2	2	2	2	2	2	2	4	2
M	2	2	2	2	2	2	2	2	2	2	2	2	2	4	2
M	2	2	2	2	2	2	2	2	2	2	2	2	2	4	2
M	2	2	2	2	2	2	2	2	2	2	2	2	2	4	2
M	2	2	2	2	2	2	2	2	2	2	2	2	2	4	2
M	2	2	2	2	2	2	2	2	2	2	2	2	2	4	2
M	2	2	2	2	2	2	2	2	2	2	2	2	2	4	2
M	2	2	2	2	2	2	2	2	2	2	2	2	2	4	2
M	2	2	2	2	2	2	2	2	2	2	2	2	2	4	2
M	2	2	2	2	2	2	2	2	2	2	2	2	2	4	2
M	2	2	2	2	2	2	2	2	2	2	2	2	2	4	2
M	2	2	2	2	2	2	2	2	2	2	2	2	2	4	2
M	1	2	2	1	2	2	2	2	2	2	2	2	2	4	2
M	2	2	2	2	1	2	2	2	2	2	2	2	2	4	2
M	2	2	2	2	1	2	2	2	2	2	2	2	2	4	2
M	2	2	2	2	1	2	1	2	2	2	2	1	2	4	2
M	2	2	2	2	2	2	2	2	2	2	2	2	2	4	2
M	2	2	2	2	2	1	2	2	2	2	2	2	2	4	2
M	2	2	2	2	2	2	2	2	2	2	2	2	1	4	2
M	2	2	2	2	2	2	2	2	2	2	2	2	2	4	2
M	2	2	2	2	2	2	2	2	1	2	2	2	2	4	2
M	2	2	2	2	2	2	2	2	2	2	2	2	2	4	2
M	2	2	2	2	2	2	2	2	2	2	2	2	2	4	2
M	2	2	2	2	2	2	2	2	2	2	2	2	2	4	2
M	2	2	2	2	2	2	2	2	2	2	2	2	2	4	2
M	2	2	2	2	2	2	2	2	2	2	2	2	2	4	2
M	2	2	2	2	2	2	2	2	2	2	2	2	2	4	2
M	2	2	2	2	2	2	2	2	2	2	2	2	1	4	2
M	1	2	2	1	2	2	2	2	2	2	2	2	2	4	1
M	1	2	2	1	2	2	2	2	2	2	2	2	2	4	1
M	1	2	2	1	2	2	2	2	2	2	2	2	2	4	1
M	1	2	2	1	2	2	2	2	2	2	2	2	2	4	1
M	1	2	1	1	2	2	2	2	2	2	2	2	2	4	2
F	1	2	2	1	2	2	2	2	2	2	2	2	2	4	2
M	2	2	2	2	2	2	2	2	2	2	2	2	2	4	2
M	2	2	2	2	2	2	2	2	2	2	2	2	2	4	2
M	2	2	2	2	2	2	2	2	2	2	2	2	2	4	2
M	1	2	2	1	2	2	2	2	2	2	2	2	2	4	2
M	1	2	2	1	2	2	2	2	2	2	2	2	2	4	2
M	1	2	2	1	2	2	2	2	2	2	2	2	2	4	2
M	2	2	2	2	2	2	2	2	2	2	2	2	2	4	2
M	2	2	2	2	2	2	2	2	2	2	2	2	2	4	2
M	2	2	2	2	2	2	2	2	2	2	2	2	2	4	2
F	2	2	2	2	2	2	2	2	2	2	2	2	2	4	2
F	2	2	2	2	2	2	2	2	2	2	2	1	2	4	2
M	1	2	2	1	2	2	2	2	2	2	2	2	2	4	2
M	1	2	2	1	2	2	2	2	2	2	2	2	2	4	2
M	1	2	2	1	2	2	2	2	2	2	2	2	2	4	2
M	1	2	2	1	2	2	2	2	2	2	2	2	2	4	2
M	1	2	2	1	2	2	2	2	2	2	2	2	2	4	2
M	1	2	2	1	2	2	2	2	2	2	1	2	1	4	2
M	2	2	2	2	2	2	2	2	2	2	2	2	2	4	2
M	2	2	2	2	2	2	2	2	2	2	2	2	2	4	2
M	2	2	2	2	2	2	2	2	2	2	2	2	2	4	2
M	2	2	2	2	2	2	2	2	2	2	2	2	2	4	2
M	2	2	2	2	2	2	2	2	2	2	2	2	2	4	2
M	2	2	2	2	2	1	2	2	2	2	2	2	2	4	2
M	2	2	2	2	2	2	2	2	2	2	2	2	2	4	2
M	2	2	2	2	2	2	2	2	2	2	2	2	2	4	2
M	2	2	2	2	2	2	2	2	2	2	2	2	2	4	2
M	2	2	2	2	2	2	2	2	1	2	2	2	2	4	2
M	2	2	2	2	2	2	2	2	2	2	2	2	1	4	2
M	2	2	2	2	2	2	2	2	2	2	1	2	2	4	2
M	2	2	2	2	2	2	2	2	2	1	1	2	1	4	2
M	1	2	2	1	2	2	2	2	2	2	2	2	2	4	2
M	1	2	2	1	2	2	2	2	2	2	2	2	2	4	2
M	2	2	2	2	2	2	2	2	2	2	2	2	2	4	2
M	2	2	2	2	2	2	2	2	2	2	2	2	2	4	2
M	2	2	2	2	2	2	2	2	2	2	2	2	2	4	2
M	2	2	2	2	2	2	2	2	2	2	2	2	2	4	2
M	2	2	2	2	2	1	2	2	2	2	2	2	2	4	2
M	2	2	2	2	2	2	2	2	2	2	2	2	2	4	2
M	2	2	2	2	2	2	2	2	2	2	2	2	2	4	2
M	2	2	2	2	2	2	2	2	2	2	2	2	2	4	2
M	2	2	2	2	2	2	2	2	2	2	2	2	2	4	2
M	2	2	2	2	2	2	2	2	2	2	2	2	2	4	2
M	2	2	2	2	2	2	2	2	2	2	2	2	2	4	2
M	2	2	2	2	2	2	2	2	2	2	2	2	2	4	2
F	2	2	2	2	2	2	2	2	2	2	2	2	2	4	1
M	1	2	2	1	1	2	2	2	2	2	1	2	1	4	2
M	2	2	2	2	2	2	2	2	2	2	2	2	2	4	2
F	2	2	2	2	2	2	2	2	2	2	2	2	2	4	2
[truncated: 42,158 more rows]
